# Supplementary material for: Day‐flying lepidoptera larvae have a poorer ability to thermoregulate than adults
Source: Ecol Evol. 2023 Oct 17;13(10):e10623. doi: 10.1002/ece3.10623 (PMC10580006; doi:10.1002/ece3.10623)
Supplement: Supplementary file 1 — Data S1: [file ECE3-13-e10623-s001.csv]

Year	Date	Site	GPS	Patch	Family	Species	A.temp	S.temp	B.temp	Length	S.temp.inside	Plant.sp	Grouping	Colour	Life.stage	Greg.stage	Leaf.roll	B.M	Random.lr	lr.s.temp
2009	23/05/2009	NA	NA	NA	Erebidae	Cinnabar	21.1	NA	24.9	1.69	NA	NA	NA	6	Adult	N	N	M	NA	NA
2009	23/05/2009	NA	NA	NA	Erebidae	Cinnabar	19.9	NA	24.6	1.98	NA	NA	NA	6	Adult	N	N	M	NA	NA
2009	23/05/2009	NA	NA	NA	Erebidae	Cinnabar	19.5	NA	24.5	1.75	NA	NA	NA	6	Adult	N	N	M	NA	NA
2009	19/05/2009	NA	NA	NA	Erebidae	Cinnabar	16.4	NA	19.9	2.08	NA	NA	NA	6	Adult	N	N	M	NA	NA
2009	19/05/2009	NA	NA	NA	Erebidae	Cinnabar	14.5	NA	16.9	1.91	NA	NA	NA	6	Adult	N	N	M	NA	NA
2009	20/05/2009	NA	NA	NA	Erebidae	Cinnabar	16.1	NA	21.2	NA	NA	NA	NA	6	Adult	N	N	M	NA	NA
2009	20/05/2009	NA	NA	NA	Erebidae	Cinnabar	18.7	NA	24.6	1.88	NA	NA	NA	6	Adult	N	N	M	NA	NA
2009	22/05/2009	NA	NA	NA	Erebidae	Cinnabar	15.1	NA	18.5	1.92	NA	NA	NA	6	Adult	N	N	M	NA	NA
2009	22/05/2009	NA	NA	NA	Erebidae	Cinnabar	15.8	NA	21.6	1.94	NA	NA	NA	6	Adult	N	N	M	NA	NA
2009	01/06/09	NA	NA	NA	Erebidae	Cinnabar	21	NA	26.6	1.89	NA	NA	NA	6	Adult	N	N	M	NA	NA
2009	02/06/09	NA	NA	NA	Erebidae	Cinnabar	23.4	NA	29.3	1.64	NA	NA	NA	6	Adult	N	N	M	NA	NA
2009	02/06/09	NA	NA	NA	Erebidae	Cinnabar	23.2	NA	32.4	1.5	NA	NA	NA	6	Adult	N	N	M	NA	NA
2009	02/06/09	NA	NA	NA	Erebidae	Cinnabar	23.8	NA	29	1.64	NA	NA	NA	6	Adult	N	N	M	NA	NA
2009	24/06/2009	NA	NA	NA	Erebidae	Cinnabar	19.8	NA	25.9	1.85	NA	NA	NA	6	Adult	N	N	M	NA	NA
2009	24/06/2009	NA	NA	NA	Erebidae	Cinnabar	24	NA	25.1	1.98	NA	NA	NA	6	Adult	N	N	M	NA	NA
2009	24/06/2009	NA	NA	NA	Erebidae	Cinnabar	26.7	NA	29.1	1.88	NA	NA	NA	6	Adult	N	N	M	NA	NA
2009	04/06/09	NA	NA	NA	Erebidae	Cinnabar	17.3	NA	26.6	NA	NA	NA	NA	6	Adult	N	N	M	NA	NA
2009	08/06/09	NA	NA	NA	Erebidae	Cinnabar	14.7	NA	20.6	2	NA	NA	NA	6	Adult	N	N	M	NA	NA
2009	23/06/2009	NA	NA	NA	Erebidae	Cinnabar	22.9	NA	30	1.65	NA	NA	NA	6	Adult	N	N	M	NA	NA
2009	01/07/09	NA	NA	NA	Erebidae	Cinnabar	28.6	NA	31.5	1.65	NA	NA	NA	6	Adult	N	N	M	NA	NA
2009	09/07/09	NA	NA	NA	Erebidae	Cinnabar	21.5	NA	28.6	1.71	NA	NA	NA	6	Adult	N	N	M	NA	NA
2018	17/05/2018	NA	NA	NA	Erebidae	Cinnabar	14.2	NA	25.6	2.14	NA	NA	NA	6	Adult	N	N	M	NA	NA
2021	08/10/21	Allotment	NA	NA	Erebidae	Cinnabar	20.5	20.6	21.3	1.97	NA	Groundsel	Solo	4	Larva	N	N	M	NA	NA
2021	08/10/21	Allotment	NA	NA	Erebidae	Cinnabar	20.8	21.1	23.1	2.36	NA	Groundsel	Solo	4	Larva	N	N	M	NA	NA
2021	08/10/21	Allotment	NA	NA	Erebidae	Cinnabar	21	20.6	22	2.35	NA	Groundsel	Solo	4	Larva	N	N	M	NA	NA
2021	08/10/21	Allotment	NA	NA	Erebidae	Cinnabar	21.5	21.2	22.4	2.3	NA	Groundsel	Solo	4	Larva	N	N	M	NA	NA
2021	08/10/21	Allotment	NA	NA	Erebidae	Cinnabar	21.7	21.9	22.6	1.77	NA	Groundsel	Solo	4	Larva	N	N	M	NA	NA
2021	08/10/21	Allotment	NA	NA	Erebidae	Cinnabar	21.7	23.7	25.3	2.15	NA	Groundsel	Solo	4	Larva	N	N	M	NA	NA
2021	08/10/21	Allotment	NA	NA	Erebidae	Cinnabar	21.8	21.6	22.9	0.76	NA	Groundsel	Solo	4	Larva	N	N	M	NA	NA
2021	08/10/21	Allotment	NA	NA	Erebidae	Cinnabar	21.9	22.5	24.4	1.87	NA	Groundsel	Solo	4	Larva	N	N	M	NA	NA
2021	08/10/21	Allotment	NA	NA	Erebidae	Cinnabar	22.4	21.9	24.7	2.09	NA	Groundsel	Solo	4	Larva	N	N	M	NA	NA
2021	08/10/21	Allotment	NA	NA	Erebidae	Cinnabar	22.5	24.8	24.5	1.56	NA	Groundsel	Solo	4	Larva	N	N	M	NA	NA
2021	08/13/21	Allotment	NA	NA	Erebidae	Cinnabar	22.5	23.2	22.9	2.32	NA	Groundsel	Solo	4	Larva	N	N	M	NA	NA
2021	08/13/21	Allotment	NA	NA	Erebidae	Cinnabar	22.6	23.4	23.1	1.47	NA	Groundsel	Solo	4	Larva	N	N	M	NA	NA
2021	08/13/21	Allotment	NA	NA	Erebidae	Cinnabar	22.9	23.4	22.6	2.19	NA	Groundsel	Solo	4	Larva	N	N	M	NA	NA
2021	08/10/21	Allotment	NA	NA	Erebidae	Cinnabar	23	22.7	23.5	1.42	NA	Groundsel	Solo	4	Larva	N	N	M	NA	NA
2021	08/13/21	Allotment	NA	NA	Erebidae	Cinnabar	23.1	26.1	23.1	2.6	NA	Groundsel	Solo	4	Larva	N	N	M	NA	NA
2021	08/13/21	Allotment	NA	NA	Erebidae	Cinnabar	23.5	25.1	23.4	1.99	NA	Groundsel	Solo	4	Larva	N	N	M	NA	NA
2021	08/13/21	Allotment	NA	NA	Erebidae	Cinnabar	23.5	25.7	21.8	1.78	NA	Groundsel	Solo	4	Larva	N	N	M	NA	NA
2021	08/13/21	Allotment	NA	NA	Erebidae	Cinnabar	24.6	26.1	25.6	2.2	NA	Groundsel	Solo	4	Larva	N	N	M	NA	NA
2022	20/06/2022	TQ	NA	22	Hesperiidae	Dingy_skipper	18.6	21.3	28.4	0.2	19.1	NA	Solo	2	Larva	N	Y	B	2	19.1
2021	08/07/21	TQ	NA	25	Hesperiidae	Dingy_skipper	19.2	19.6	22.3	0.53	19.3	NA	Solo	2	Larva	N	Y	B	2	19.3
2022	13/06/2022	TQ	NA	41	Hesperiidae	Dingy_skipper	17.1	18.8	19.7	0.32	19.5	NA	Solo	2	Larva	N	Y	B	2	19.5
2021	15/07/2021	TQ	NA	40	Hesperiidae	Dingy_skipper	19.7	21.4	20.5	0.41	20.3	NA	Solo	2	Larva	N	Y	B	2	20.3
2022	20/06/2022	TQ	NA	40	Hesperiidae	Dingy_skipper	18.6	19.8	21.4	0.26	21.2	NA	Solo	2	Larva	N	Y	B	2	21.2
2021	15/07/2021	TQ	NA	15	Hesperiidae	Dingy_skipper	19.8	21.2	22.3	0.57	21.3	NA	Solo	2	Larva	N	Y	B	2	21.3
2021	15/07/2021	TQ	NA	37	Hesperiidae	Dingy_skipper	21.4	21.3	23.7	0.38	21.6	NA	Solo	2	Larva	N	Y	B	2	21.6
2021	15/07/2021	TQ	NA	36	Hesperiidae	Dingy_skipper	21.6	22.7	22.7	0.81	21.7	NA	Solo	2	Larva	N	Y	B	2	21.7
2021	08/07/21	TQ	NA	27	Hesperiidae	Dingy_skipper	20.9	21	25.9	0.31	21.8	NA	Solo	2	Larva	N	Y	B	2	21.8
2021	15/07/2021	TQ	NA	12	Hesperiidae	Dingy_skipper	21.3	21.6	21.5	0.31	21.8	NA	Solo	2	Larva	N	Y	B	2	21.8
2022	20/06/2022	TQ	NA	44	Hesperiidae	Dingy_skipper	18.4	24.8	25.8	0.54	22.6	NA	Solo	2	Larva	N	Y	B	2	22.6
2021	08/07/21	TQ	NA	5	Hesperiidae	Dingy_skipper	21.1	21.9	21.9	0.32	22.7	NA	Solo	2	Larva	N	Y	B	2	22.7
2022	20/06/2022	TQ	NA	22	Hesperiidae	Dingy_skipper	18.8	23.6	24.7	0.26	22.8	NA	Solo	2	Larva	N	Y	B	2	22.8
2021	15/07/2021	TQ	NA	17	Hesperiidae	Dingy_skipper	19.4	22.8	23.5	0.69	23.4	NA	Solo	2	Larva	N	Y	B	2	23.4
2022	20/06/2022	TQ	NA	22	Hesperiidae	Dingy_skipper	19.5	24.4	24.3	0.33	23.7	NA	Solo	2	Larva	N	Y	B	2	23.7
2022	15/06/2022	TQ	NA	26	Hesperiidae	Dingy_skipper	23.5	25.1	30.3	0.39	23.7	NA	Solo	2	Larva	N	Y	B	2	23.7
2021	15/07/2021	TQ	NA	22	Hesperiidae	Dingy_skipper	21.9	24.8	24.1	0.43	23.8	NA	Solo	2	Larva	N	Y	B	2	23.8
2021	08/07/21	TQ	NA	41	Hesperiidae	Dingy_skipper	21.1	24	25.1	0.43	24.8	NA	Solo	2	Larva	N	Y	B	2	24.8
2022	20/06/2022	TQ	NA	22	Hesperiidae	Dingy_skipper	17.9	25.9	24.6	0.35	25.1	NA	Solo	2	Larva	N	Y	B	2	25.1
2022	15/06/2022	TQ	NA	36	Hesperiidae	Dingy_skipper	25.4	28.1	28.7	0.42	26.6	NA	Solo	2	Larva	N	Y	B	2	26.6
2022	17/06/2022	TQ	NA	11	Hesperiidae	Dingy_skipper	30	31.1	30.9	0.47	30.2	NA	Solo	2	Larva	N	Y	B	2	30.2
2021	19/07/2021	TQ	NA	27	Hesperiidae	Dingy_skipper	29.5	32	31.3	0.51	30.5	NA	Solo	2	Larva	N	Y	B	2	30.5
2022	17/06/2022	TQ	NA	NA	Hesperiidae	Dingy_skipper	30.4	31.3	29.9	0.34	31.1	NA	Solo	2	Larva	N	Y	B	2	31.1
2009	23/05/2009	NA	NA	NA	Hesperiidae	Dingy_skipper	10	NA	24.8	NA	NA	NA	NA	5	Adult	NA	NA	B	NA	NA
2018	18/05/2018	NA	NA	NA	Hesperiidae	Dingy_skipper	11.5	NA	24.5	NA	NA	NA	NA	5	Adult	NA	NA	B	NA	NA
2018	18/05/2018	NA	NA	NA	Hesperiidae	Dingy_skipper	13.2	17.3	28.7	NA	NA	NA	NA	5	Adult	NA	NA	B	NA	NA
2018	18/05/2018	NA	NA	NA	Hesperiidae	Dingy_skipper	13.3	NA	23.4	NA	NA	NA	NA	5	Adult	NA	NA	B	NA	NA
2018	23/05/2018	NA	NA	NA	Hesperiidae	Dingy_skipper	14.6	17.4	29.9	NA	NA	NA	NA	5	Adult	NA	NA	B	NA	NA
2009	22/05/2009	NA	NA	NA	Hesperiidae	Dingy_skipper	14.7	NA	20.6	NA	NA	NA	NA	5	Adult	NA	NA	B	NA	NA
2009	20/05/2009	NA	NA	NA	Hesperiidae	Dingy_skipper	14.8	NA	20.8	NA	NA	NA	NA	5	Adult	NA	NA	B	NA	NA
2009	19/05/2009	NA	NA	NA	Hesperiidae	Dingy_skipper	14.9	NA	17.9	NA	NA	NA	NA	5	Adult	NA	NA	B	NA	NA
2018	23/05/2018	NA	NA	NA	Hesperiidae	Dingy_skipper	14.9	NA	25.3	NA	NA	NA	NA	5	Adult	NA	NA	B	NA	NA
2009	12/05/09	NA	NA	NA	Hesperiidae	Dingy_skipper	15	NA	23	NA	NA	NA	NA	5	Adult	NA	NA	B	NA	NA
2009	12/05/09	NA	NA	NA	Hesperiidae	Dingy_skipper	15	NA	23	NA	NA	NA	NA	5	Adult	NA	NA	B	NA	NA
2009	12/05/09	NA	NA	NA	Hesperiidae	Dingy_skipper	15	NA	22	NA	NA	NA	NA	5	Adult	NA	NA	B	NA	NA
2009	12/05/09	NA	NA	NA	Hesperiidae	Dingy_skipper	15	NA	22	NA	NA	NA	NA	5	Adult	NA	NA	B	NA	NA
2018	18/05/2018	NA	NA	NA	Hesperiidae	Dingy_skipper	15	15.6	17.4	NA	NA	NA	NA	5	Adult	NA	NA	B	NA	NA
2009	19/05/2009	NA	NA	NA	Hesperiidae	Dingy_skipper	15.1	NA	20	NA	NA	NA	NA	5	Adult	NA	NA	B	NA	NA
2009	04/06/09	NA	NA	NA	Hesperiidae	Dingy_skipper	15.2	NA	21.8	NA	NA	NA	NA	5	Adult	NA	NA	B	NA	NA
2018	23/05/2018	NA	NA	NA	Hesperiidae	Dingy_skipper	15.3	NA	27.2	NA	NA	NA	NA	5	Adult	NA	NA	B	NA	NA
2009	19/05/2009	NA	NA	NA	Hesperiidae	Dingy_skipper	15.5	NA	22.3	NA	NA	NA	NA	5	Adult	NA	NA	B	NA	NA
2009	20/05/2009	NA	NA	NA	Hesperiidae	Dingy_skipper	15.6	NA	17.3	NA	NA	NA	NA	5	Adult	NA	NA	B	NA	NA
2009	20/05/2009	NA	NA	NA	Hesperiidae	Dingy_skipper	15.9	NA	23.6	NA	NA	NA	NA	5	Adult	NA	NA	B	NA	NA
2009	12/05/09	NA	NA	NA	Hesperiidae	Dingy_skipper	16	NA	22	NA	NA	NA	NA	5	Adult	NA	NA	B	NA	NA
2009	12/05/09	NA	NA	NA	Hesperiidae	Dingy_skipper	16	NA	20	NA	NA	NA	NA	5	Adult	NA	NA	B	NA	NA
2009	12/05/09	NA	NA	NA	Hesperiidae	Dingy_skipper	16	NA	25	NA	NA	NA	NA	5	Adult	NA	NA	B	NA	NA
2009	20/05/2009	NA	NA	NA	Hesperiidae	Dingy_skipper	16	NA	18.9	NA	NA	NA	NA	5	Adult	NA	NA	B	NA	NA
2009	20/05/2009	NA	NA	NA	Hesperiidae	Dingy_skipper	16.1	NA	22.5	NA	NA	NA	NA	5	Adult	NA	NA	B	NA	NA
2009	22/05/2009	NA	NA	NA	Hesperiidae	Dingy_skipper	16.5	NA	21.9	NA	NA	NA	NA	5	Adult	NA	NA	B	NA	NA
2018	23/05/2018	NA	NA	NA	Hesperiidae	Dingy_skipper	16.5	NA	30.9	NA	NA	NA	NA	5	Adult	NA	NA	B	NA	NA
2018	23/05/2018	NA	NA	NA	Hesperiidae	Dingy_skipper	16.6	NA	22.2	NA	NA	NA	NA	5	Adult	NA	NA	B	NA	NA
2018	23/05/2018	NA	NA	NA	Hesperiidae	Dingy_skipper	16.7	NA	27.4	NA	NA	NA	NA	5	Adult	NA	NA	B	NA	NA
2018	23/05/2018	NA	NA	NA	Hesperiidae	Dingy_skipper	16.8	NA	33.9	NA	NA	NA	NA	5	Adult	NA	NA	B	NA	NA
2009	12/05/09	NA	NA	NA	Hesperiidae	Dingy_skipper	17	NA	24	NA	NA	NA	NA	5	Adult	NA	NA	B	NA	NA
2009	12/05/09	NA	NA	NA	Hesperiidae	Dingy_skipper	17	NA	24	NA	NA	NA	NA	5	Adult	NA	NA	B	NA	NA
2009	12/05/09	NA	NA	NA	Hesperiidae	Dingy_skipper	17	NA	23	NA	NA	NA	NA	5	Adult	NA	NA	B	NA	NA
2009	12/05/09	NA	NA	NA	Hesperiidae	Dingy_skipper	17	NA	26	NA	NA	NA	NA	5	Adult	NA	NA	B	NA	NA
2018	17/05/2018	NA	NA	NA	Hesperiidae	Dingy_skipper	17.1	NA	30.2	NA	NA	NA	NA	5	Adult	NA	NA	B	NA	NA
2018	18/05/2018	NA	NA	NA	Hesperiidae	Dingy_skipper	17.1	17.5	26.5	NA	NA	NA	NA	5	Adult	NA	NA	B	NA	NA
2018	23/05/2018	NA	NA	NA	Hesperiidae	Dingy_skipper	17.3	NA	29	NA	NA	NA	NA	5	Adult	NA	NA	B	NA	NA
2018	23/05/2018	NA	NA	NA	Hesperiidae	Dingy_skipper	17.5	NA	27.6	NA	NA	NA	NA	5	Adult	NA	NA	B	NA	NA
2009	19/05/2009	NA	NA	NA	Hesperiidae	Dingy_skipper	17.7	NA	27.7	NA	NA	NA	NA	5	Adult	NA	NA	B	NA	NA
2018	23/05/2018	NA	NA	NA	Hesperiidae	Dingy_skipper	17.7	NA	25.7	NA	NA	NA	NA	5	Adult	NA	NA	B	NA	NA
2018	23/05/2018	NA	NA	NA	Hesperiidae	Dingy_skipper	17.9	NA	26.3	NA	NA	NA	NA	5	Adult	NA	NA	B	NA	NA
2009	12/05/09	NA	NA	NA	Hesperiidae	Dingy_skipper	18	NA	24	NA	NA	NA	NA	5	Adult	NA	NA	B	NA	NA
2009	12/05/09	NA	NA	NA	Hesperiidae	Dingy_skipper	18	NA	23	NA	NA	NA	NA	5	Adult	NA	NA	B	NA	NA
2018	23/05/2018	NA	NA	NA	Hesperiidae	Dingy_skipper	18.1	NA	28.3	NA	NA	NA	NA	5	Adult	NA	NA	B	NA	NA
2018	23/05/2018	NA	NA	NA	Hesperiidae	Dingy_skipper	18.1	21.5	27.6	NA	NA	NA	NA	5	Adult	NA	NA	B	NA	NA
2018	23/05/2018	NA	NA	NA	Hesperiidae	Dingy_skipper	18.1	NA	30.5	NA	NA	NA	NA	5	Adult	NA	NA	B	NA	NA
2009	20/05/2009	NA	NA	NA	Hesperiidae	Dingy_skipper	18.2	NA	28	NA	NA	NA	NA	5	Adult	NA	NA	B	NA	NA
2018	23/05/2018	NA	NA	NA	Hesperiidae	Dingy_skipper	18.2	NA	22.4	NA	NA	NA	NA	5	Adult	NA	NA	B	NA	NA
2009	19/05/2009	NA	NA	NA	Hesperiidae	Dingy_skipper	18.4	NA	22.3	NA	NA	NA	NA	5	Adult	NA	NA	B	NA	NA
2018	23/05/2018	NA	NA	NA	Hesperiidae	Dingy_skipper	18.4	NA	26.9	NA	NA	NA	NA	5	Adult	NA	NA	B	NA	NA
2018	22/05/2018	NA	NA	NA	Hesperiidae	Dingy_skipper	18.5	NA	23.4	NA	NA	NA	NA	5	Adult	NA	NA	B	NA	NA
2009	22/05/2009	NA	NA	NA	Hesperiidae	Dingy_skipper	18.6	NA	26.2	NA	NA	NA	NA	5	Adult	NA	NA	B	NA	NA
2018	23/05/2018	NA	NA	NA	Hesperiidae	Dingy_skipper	18.6	NA	31.9	NA	NA	NA	NA	5	Adult	NA	NA	B	NA	NA
2018	23/05/2018	NA	NA	NA	Hesperiidae	Dingy_skipper	18.6	NA	29.2	NA	NA	NA	NA	5	Adult	NA	NA	B	NA	NA
2018	24/05/2018	NA	NA	NA	Hesperiidae	Dingy_skipper	18.6	NA	25.7	NA	NA	NA	NA	5	Adult	NA	NA	B	NA	NA
2018	24/05/2018	NA	NA	NA	Hesperiidae	Dingy_skipper	18.6	NA	24.5	NA	NA	NA	NA	5	Adult	NA	NA	B	NA	NA
2018	23/05/2018	NA	NA	NA	Hesperiidae	Dingy_skipper	18.7	NA	29	NA	NA	NA	NA	5	Adult	NA	NA	B	NA	NA
2009	12/05/09	NA	NA	NA	Hesperiidae	Dingy_skipper	19	NA	28	NA	NA	NA	NA	5	Adult	NA	NA	B	NA	NA
2009	22/05/2009	NA	NA	NA	Hesperiidae	Dingy_skipper	19.2	NA	28	NA	NA	NA	NA	5	Adult	NA	NA	B	NA	NA
2009	22/05/2009	NA	NA	NA	Hesperiidae	Dingy_skipper	19.5	NA	26.3	NA	NA	NA	NA	5	Adult	NA	NA	B	NA	NA
2018	24/05/2018	NA	NA	NA	Hesperiidae	Dingy_skipper	19.5	NA	32.9	NA	NA	NA	NA	5	Adult	NA	NA	B	NA	NA
2018	22/05/2018	NA	NA	NA	Hesperiidae	Dingy_skipper	19.8	NA	33.3	NA	NA	NA	NA	5	Adult	NA	NA	B	NA	NA
2009	12/05/09	NA	NA	NA	Hesperiidae	Dingy_skipper	20	NA	26	NA	NA	NA	NA	5	Adult	NA	NA	B	NA	NA
2009	02/06/09	NA	NA	NA	Hesperiidae	Dingy_skipper	20.7	NA	29	NA	NA	NA	NA	5	Adult	NA	NA	B	NA	NA
2009	22/05/2009	NA	NA	NA	Hesperiidae	Dingy_skipper	20.7	NA	26.2	NA	NA	NA	NA	5	Adult	NA	NA	B	NA	NA
2009	01/06/09	NA	NA	NA	Hesperiidae	Dingy_skipper	21	NA	27.5	NA	NA	NA	NA	5	Adult	NA	NA	B	NA	NA
2009	02/06/09	NA	NA	NA	Hesperiidae	Dingy_skipper	21	NA	30.9	NA	NA	NA	NA	5	Adult	NA	NA	B	NA	NA
2009	23/05/2009	NA	NA	NA	Hesperiidae	Dingy_skipper	21.6	NA	29	NA	NA	NA	NA	5	Adult	NA	NA	B	NA	NA
2009	20/05/2009	NA	NA	NA	Hesperiidae	Dingy_skipper	21.8	NA	30.4	NA	NA	NA	NA	5	Adult	NA	NA	B	NA	NA
2009	02/06/09	NA	NA	NA	Hesperiidae	Dingy_skipper	22.7	NA	26.9	NA	NA	NA	NA	5	Adult	NA	NA	B	NA	NA
2018	19/06/2018	NA	NA	NA	Hesperiidae	Dingy_skipper	24.1	NA	33.4	NA	NA	NA	NA	5	Adult	NA	NA	B	NA	NA
2009	29/05/2009	NA	NA	NA	Hesperiidae	Dingy_skipper	25.3	NA	32.7	NA	NA	NA	NA	5	Adult	NA	NA	B	NA	NA
2009	02/06/09	NA	NA	NA	Hesperiidae	Dingy_skipper	26.3	NA	34	NA	NA	NA	NA	5	Adult	NA	NA	B	NA	NA
2009	02/06/09	NA	NA	NA	Hesperiidae	Dingy_skipper	26.3	NA	35.2	NA	NA	NA	NA	5	Adult	NA	NA	B	NA	NA
2019	05/14/19	TQ	NA	NA	Hesperiidae	Dingy_skipper	19.6	24.3	23.7	1.35	NA	NA	NA	5	Adult	NA	NA	B	NA	NA
2018	23/08/2018	NA	NA	NA	Lycaenidae	Chalkhill_blue	16.6	NA	20.5	NA	NA	NA	NA	4	Adult	NA	NA	B	NA	NA
2009	25/08/2009	NA	NA	NA	Lycaenidae	Chalkhill_blue	16.9	NA	22.9	NA	NA	NA	NA	4	Adult	NA	NA	B	NA	NA
2018	14/08/2018	NA	NA	NA	Lycaenidae	Chalkhill_blue	17.1	NA	20.4	NA	NA	NA	NA	4	Adult	NA	NA	B	NA	NA
2009	31/07/2009	NA	NA	NA	Lycaenidae	Chalkhill_blue	18	NA	29.2	NA	NA	NA	NA	4	Adult	NA	NA	B	NA	NA
2009	31/07/2009	NA	NA	NA	Lycaenidae	Chalkhill_blue	18	NA	27.8	NA	NA	NA	NA	4	Adult	NA	NA	B	NA	NA
2018	14/08/2018	NA	NA	NA	Lycaenidae	Chalkhill_blue	18.1	17.7	20.6	NA	NA	NA	NA	4	Adult	NA	NA	B	NA	NA
2009	25/08/2009	NA	NA	NA	Lycaenidae	Chalkhill_blue	18.1	NA	19.5	NA	NA	NA	NA	4	Adult	NA	NA	B	NA	NA
2009	25/08/2009	NA	NA	NA	Lycaenidae	Chalkhill_blue	18.1	NA	21.8	NA	NA	NA	NA	4	Adult	NA	NA	B	NA	NA
2018	27/08/2018	NA	NA	NA	Lycaenidae	Chalkhill_blue	18.3	NA	24.9	NA	NA	NA	NA	4	Adult	NA	NA	B	NA	NA
2018	17/07/2018	NA	NA	NA	Lycaenidae	Chalkhill_blue	18.5	NA	25.2	NA	NA	NA	NA	4	Adult	NA	NA	B	NA	NA
2009	25/08/2009	NA	NA	NA	Lycaenidae	Chalkhill_blue	18.5	NA	22.1	NA	NA	NA	NA	4	Adult	NA	NA	B	NA	NA
2009	31/07/2009	NA	NA	NA	Lycaenidae	Chalkhill_blue	18.5	NA	22.2	NA	NA	NA	NA	4	Adult	NA	NA	B	NA	NA
2009	31/07/2009	NA	NA	NA	Lycaenidae	Chalkhill_blue	18.5	NA	23.1	NA	NA	NA	NA	4	Adult	NA	NA	B	NA	NA
2009	31/07/2009	NA	NA	NA	Lycaenidae	Chalkhill_blue	18.5	NA	21.9	NA	NA	NA	NA	4	Adult	NA	NA	B	NA	NA
2009	31/07/2009	NA	NA	NA	Lycaenidae	Chalkhill_blue	18.5	NA	21.2	NA	NA	NA	NA	4	Adult	NA	NA	B	NA	NA
2009	31/07/2009	NA	NA	NA	Lycaenidae	Chalkhill_blue	18.5	NA	21.6	NA	NA	NA	NA	4	Adult	NA	NA	B	NA	NA
2009	31/07/2009	NA	NA	NA	Lycaenidae	Chalkhill_blue	18.5	NA	22.4	NA	NA	NA	NA	4	Adult	NA	NA	B	NA	NA
2009	31/07/2009	NA	NA	NA	Lycaenidae	Chalkhill_blue	18.5	NA	22	NA	NA	NA	NA	4	Adult	NA	NA	B	NA	NA
2009	31/07/2009	NA	NA	NA	Lycaenidae	Chalkhill_blue	18.5	NA	21.7	NA	NA	NA	NA	4	Adult	NA	NA	B	NA	NA
2009	31/07/2009	NA	NA	NA	Lycaenidae	Chalkhill_blue	18.5	NA	22.6	NA	NA	NA	NA	4	Adult	NA	NA	B	NA	NA
2018	17/07/2018	NA	NA	NA	Lycaenidae	Chalkhill_blue	18.6	19.9	22.1	NA	NA	NA	NA	4	Adult	NA	NA	B	NA	NA
2009	31/07/2009	NA	NA	NA	Lycaenidae	Chalkhill_blue	18.6	NA	27.8	NA	NA	NA	NA	4	Adult	NA	NA	B	NA	NA
2009	31/07/2009	NA	NA	NA	Lycaenidae	Chalkhill_blue	18.7	NA	26.2	NA	NA	NA	NA	4	Adult	NA	NA	B	NA	NA
2009	31/07/2009	NA	NA	NA	Lycaenidae	Chalkhill_blue	18.8	NA	30.7	NA	NA	NA	NA	4	Adult	NA	NA	B	NA	NA
2009	31/07/2009	NA	NA	NA	Lycaenidae	Chalkhill_blue	18.8	NA	25.5	NA	NA	NA	NA	4	Adult	NA	NA	B	NA	NA
2018	14/08/2018	NA	NA	NA	Lycaenidae	Chalkhill_blue	19	18.8	21.3	NA	NA	NA	NA	4	Adult	NA	NA	B	NA	NA
2009	17/08/2009	NA	NA	NA	Lycaenidae	Chalkhill_blue	19.5	NA	24.1	NA	NA	NA	NA	4	Adult	NA	NA	B	NA	NA
2018	30/07/2018	NA	NA	NA	Lycaenidae	Chalkhill_blue	19.5	NA	23.5	NA	NA	NA	NA	4	Adult	NA	NA	B	NA	NA
2018	31/07/2018	NA	NA	NA	Lycaenidae	Chalkhill_blue	19.5	21.6	25.8	NA	NA	NA	NA	4	Adult	NA	NA	B	NA	NA
2018	14/08/2018	NA	NA	NA	Lycaenidae	Chalkhill_blue	19.6	22.5	25.2	NA	NA	NA	NA	4	Adult	NA	NA	B	NA	NA
2009	25/08/2009	NA	NA	NA	Lycaenidae	Chalkhill_blue	19.6	NA	25.1	NA	NA	NA	NA	4	Adult	NA	NA	B	NA	NA
2009	31/07/2009	NA	NA	NA	Lycaenidae	Chalkhill_blue	19.6	NA	24.3	NA	NA	NA	NA	4	Adult	NA	NA	B	NA	NA
2009	14/07/2009	NA	NA	NA	Lycaenidae	Chalkhill_blue	19.7	NA	25	NA	NA	NA	NA	4	Adult	NA	NA	B	NA	NA
2018	14/08/2018	NA	NA	NA	Lycaenidae	Chalkhill_blue	19.7	NA	26.2	NA	NA	NA	NA	4	Adult	NA	NA	B	NA	NA
2009	17/08/2009	NA	NA	NA	Lycaenidae	Chalkhill_blue	19.7	NA	25.2	NA	NA	NA	NA	4	Adult	NA	NA	B	NA	NA
2009	17/08/2009	NA	NA	NA	Lycaenidae	Chalkhill_blue	19.8	NA	24.1	NA	NA	NA	NA	4	Adult	NA	NA	B	NA	NA
2009	25/08/2009	NA	NA	NA	Lycaenidae	Chalkhill_blue	19.8	NA	26.9	NA	NA	NA	NA	4	Adult	NA	NA	B	NA	NA
2018	30/07/2018	NA	NA	NA	Lycaenidae	Chalkhill_blue	19.8	NA	23.3	NA	NA	NA	NA	4	Adult	NA	NA	B	NA	NA
2009	25/08/2009	NA	NA	NA	Lycaenidae	Chalkhill_blue	19.9	NA	24.2	NA	NA	NA	NA	4	Adult	NA	NA	B	NA	NA
2009	31/07/2009	NA	NA	NA	Lycaenidae	Chalkhill_blue	19.9	NA	29.9	NA	NA	NA	NA	4	Adult	NA	NA	B	NA	NA
2018	14/08/2018	NA	NA	NA	Lycaenidae	Chalkhill_blue	20	21.9	22.5	NA	NA	NA	NA	4	Adult	NA	NA	B	NA	NA
2018	01/08/18	NA	NA	NA	Lycaenidae	Chalkhill_blue	20.1	NA	23.5	NA	NA	NA	NA	4	Adult	NA	NA	B	NA	NA
2018	15/08/2018	NA	NA	NA	Lycaenidae	Chalkhill_blue	20.1	NA	23.1	NA	NA	NA	NA	4	Adult	NA	NA	B	NA	NA
2009	17/08/2009	NA	NA	NA	Lycaenidae	Chalkhill_blue	20.2	NA	23.5	NA	NA	NA	NA	4	Adult	NA	NA	B	NA	NA
2009	17/08/2009	NA	NA	NA	Lycaenidae	Chalkhill_blue	20.2	NA	24.2	NA	NA	NA	NA	4	Adult	NA	NA	B	NA	NA
2009	17/08/2009	NA	NA	NA	Lycaenidae	Chalkhill_blue	20.2	NA	23.9	NA	NA	NA	NA	4	Adult	NA	NA	B	NA	NA
2018	15/08/2018	NA	NA	NA	Lycaenidae	Chalkhill_blue	20.3	NA	22.9	NA	NA	NA	NA	4	Adult	NA	NA	B	NA	NA
2018	14/08/2018	NA	NA	NA	Lycaenidae	Chalkhill_blue	20.4	NA	22.4	NA	NA	NA	NA	4	Adult	NA	NA	B	NA	NA
2018	14/08/2018	NA	NA	NA	Lycaenidae	Chalkhill_blue	20.4	21.5	24.4	NA	NA	NA	NA	4	Adult	NA	NA	B	NA	NA
2009	31/07/2009	NA	NA	NA	Lycaenidae	Chalkhill_blue	20.4	NA	30.6	NA	NA	NA	NA	4	Adult	NA	NA	B	NA	NA
2018	17/07/2018	NA	NA	NA	Lycaenidae	Chalkhill_blue	20.5	NA	27.3	NA	NA	NA	NA	4	Adult	NA	NA	B	NA	NA
2018	17/08/2018	NA	NA	NA	Lycaenidae	Chalkhill_blue	20.5	NA	26	NA	NA	NA	NA	4	Adult	NA	NA	B	NA	NA
2018	21/08/2018	NA	NA	NA	Lycaenidae	Chalkhill_blue	20.5	NA	25.4	NA	NA	NA	NA	4	Adult	NA	NA	B	NA	NA
2018	17/08/2018	NA	NA	NA	Lycaenidae	Chalkhill_blue	20.6	NA	25.3	NA	NA	NA	NA	4	Adult	NA	NA	B	NA	NA
2018	17/07/2018	NA	NA	NA	Lycaenidae	Chalkhill_blue	20.7	NA	24.4	NA	NA	NA	NA	4	Adult	NA	NA	B	NA	NA
2009	17/08/2009	NA	NA	NA	Lycaenidae	Chalkhill_blue	20.7	NA	31.1	NA	NA	NA	NA	4	Adult	NA	NA	B	NA	NA
2018	17/08/2018	NA	NA	NA	Lycaenidae	Chalkhill_blue	20.7	NA	25.3	NA	NA	NA	NA	4	Adult	NA	NA	B	NA	NA
2009	31/07/2009	NA	NA	NA	Lycaenidae	Chalkhill_blue	20.7	NA	31.3	NA	NA	NA	NA	4	Adult	NA	NA	B	NA	NA
2018	14/08/2018	NA	NA	NA	Lycaenidae	Chalkhill_blue	20.8	24	25.5	NA	NA	NA	NA	4	Adult	NA	NA	B	NA	NA
2009	17/08/2009	NA	NA	NA	Lycaenidae	Chalkhill_blue	20.8	NA	28	NA	NA	NA	NA	4	Adult	NA	NA	B	NA	NA
2018	14/08/2018	NA	NA	NA	Lycaenidae	Chalkhill_blue	20.9	NA	26.7	NA	NA	NA	NA	4	Adult	NA	NA	B	NA	NA
2018	31/07/2018	NA	NA	NA	Lycaenidae	Chalkhill_blue	20.9	23.8	25.5	NA	NA	NA	NA	4	Adult	NA	NA	B	NA	NA
2009	31/07/2009	NA	NA	NA	Lycaenidae	Chalkhill_blue	21	NA	29.9	NA	NA	NA	NA	4	Adult	NA	NA	B	NA	NA
2018	15/08/2018	NA	NA	NA	Lycaenidae	Chalkhill_blue	21.1	NA	21.9	NA	NA	NA	NA	4	Adult	NA	NA	B	NA	NA
2018	17/08/2018	NA	NA	NA	Lycaenidae	Chalkhill_blue	21.1	24	26.1	NA	NA	NA	NA	4	Adult	NA	NA	B	NA	NA
2018	15/08/2018	NA	NA	NA	Lycaenidae	Chalkhill_blue	21.2	NA	23.2	NA	NA	NA	NA	4	Adult	NA	NA	B	NA	NA
2018	15/08/2018	NA	NA	NA	Lycaenidae	Chalkhill_blue	21.3	NA	27.3	NA	NA	NA	NA	4	Adult	NA	NA	B	NA	NA
2009	17/08/2009	NA	NA	NA	Lycaenidae	Chalkhill_blue	21.3	NA	31	NA	NA	NA	NA	4	Adult	NA	NA	B	NA	NA
2009	24/08/2009	NA	NA	NA	Lycaenidae	Chalkhill_blue	21.3	NA	27.5	NA	NA	NA	NA	4	Adult	NA	NA	B	NA	NA
2018	31/07/2018	NA	NA	NA	Lycaenidae	Chalkhill_blue	21.4	NA	27.4	NA	NA	NA	NA	4	Adult	NA	NA	B	NA	NA
2018	31/07/2018	NA	NA	NA	Lycaenidae	Chalkhill_blue	21.4	NA	26.9	NA	NA	NA	NA	4	Adult	NA	NA	B	NA	NA
2018	15/08/2018	NA	NA	NA	Lycaenidae	Chalkhill_blue	21.6	NA	24.4	NA	NA	NA	NA	4	Adult	NA	NA	B	NA	NA
2018	17/07/2018	NA	NA	NA	Lycaenidae	Chalkhill_blue	21.6	NA	28.1	NA	NA	NA	NA	4	Adult	NA	NA	B	NA	NA
2018	17/07/2018	NA	NA	NA	Lycaenidae	Chalkhill_blue	21.6	NA	26.7	NA	NA	NA	NA	4	Adult	NA	NA	B	NA	NA
2018	15/08/2018	NA	NA	NA	Lycaenidae	Chalkhill_blue	21.7	NA	23.8	NA	NA	NA	NA	4	Adult	NA	NA	B	NA	NA
2018	17/07/2018	NA	NA	NA	Lycaenidae	Chalkhill_blue	21.7	NA	24.6	NA	NA	NA	NA	4	Adult	NA	NA	B	NA	NA
2018	14/08/2018	NA	NA	NA	Lycaenidae	Chalkhill_blue	21.8	23.2	26.8	NA	NA	NA	NA	4	Adult	NA	NA	B	NA	NA
2018	15/08/2018	NA	NA	NA	Lycaenidae	Chalkhill_blue	21.9	22.5	30.5	NA	NA	NA	NA	4	Adult	NA	NA	B	NA	NA
2018	15/08/2018	NA	NA	NA	Lycaenidae	Chalkhill_blue	21.9	22.5	26.9	NA	NA	NA	NA	4	Adult	NA	NA	B	NA	NA
2018	14/08/2018	NA	NA	NA	Lycaenidae	Chalkhill_blue	22	22	22.6	NA	NA	NA	NA	4	Adult	NA	NA	B	NA	NA
2018	15/08/2018	NA	NA	NA	Lycaenidae	Chalkhill_blue	22	22.4	25	NA	NA	NA	NA	4	Adult	NA	NA	B	NA	NA
2009	17/08/2009	NA	NA	NA	Lycaenidae	Chalkhill_blue	22	NA	30.9	NA	NA	NA	NA	4	Adult	NA	NA	B	NA	NA
2018	15/08/2018	NA	NA	NA	Lycaenidae	Chalkhill_blue	22.1	21.8	26.4	NA	NA	NA	NA	4	Adult	NA	NA	B	NA	NA
2018	15/08/2018	NA	NA	NA	Lycaenidae	Chalkhill_blue	22.1	21.8	23.7	NA	NA	NA	NA	4	Adult	NA	NA	B	NA	NA
2018	17/07/2018	NA	NA	NA	Lycaenidae	Chalkhill_blue	22.1	NA	25.4	NA	NA	NA	NA	4	Adult	NA	NA	B	NA	NA
2018	17/07/2018	NA	NA	NA	Lycaenidae	Chalkhill_blue	22.2	NA	25	NA	NA	NA	NA	4	Adult	NA	NA	B	NA	NA
2018	20/07/2018	NA	NA	NA	Lycaenidae	Chalkhill_blue	22.2	22.8	28	NA	NA	NA	NA	4	Adult	NA	NA	B	NA	NA
2018	15/08/2018	NA	NA	NA	Lycaenidae	Chalkhill_blue	22.3	NA	24.6	NA	NA	NA	NA	4	Adult	NA	NA	B	NA	NA
2018	14/08/2018	NA	NA	NA	Lycaenidae	Chalkhill_blue	22.4	22.4	28.2	NA	NA	NA	NA	4	Adult	NA	NA	B	NA	NA
2018	15/08/2018	NA	NA	NA	Lycaenidae	Chalkhill_blue	22.4	22.6	32.8	NA	NA	NA	NA	4	Adult	NA	NA	B	NA	NA
2009	31/07/2009	NA	NA	NA	Lycaenidae	Chalkhill_blue	22.4	NA	31.4	NA	NA	NA	NA	4	Adult	NA	NA	B	NA	NA
2018	14/08/2018	NA	NA	NA	Lycaenidae	Chalkhill_blue	22.5	NA	26	NA	NA	NA	NA	4	Adult	NA	NA	B	NA	NA
2018	18/07/2018	NA	NA	NA	Lycaenidae	Chalkhill_blue	22.5	22.4	27.9	NA	NA	NA	NA	4	Adult	NA	NA	B	NA	NA
2018	14/08/2018	NA	NA	NA	Lycaenidae	Chalkhill_blue	22.6	22.9	29.9	NA	NA	NA	NA	4	Adult	NA	NA	B	NA	NA
2018	20/07/2018	NA	NA	NA	Lycaenidae	Chalkhill_blue	22.6	24	26.4	NA	NA	NA	NA	4	Adult	NA	NA	B	NA	NA
2018	31/07/2018	NA	NA	NA	Lycaenidae	Chalkhill_blue	22.8	NA	24.4	NA	NA	NA	NA	4	Adult	NA	NA	B	NA	NA
2018	31/07/2018	NA	NA	NA	Lycaenidae	Chalkhill_blue	22.8	NA	26.4	NA	NA	NA	NA	4	Adult	NA	NA	B	NA	NA
2018	15/08/2018	NA	NA	NA	Lycaenidae	Chalkhill_blue	22.9	NA	26.4	NA	NA	NA	NA	4	Adult	NA	NA	B	NA	NA
2018	20/08/2018	NA	NA	NA	Lycaenidae	Chalkhill_blue	22.9	NA	28.8	NA	NA	NA	NA	4	Adult	NA	NA	B	NA	NA
2009	25/08/2009	NA	NA	NA	Lycaenidae	Chalkhill_blue	22.9	NA	25.8	NA	NA	NA	NA	4	Adult	NA	NA	B	NA	NA
2018	20/07/2018	NA	NA	NA	Lycaenidae	Chalkhill_blue	23	NA	28	NA	NA	NA	NA	4	Adult	NA	NA	B	NA	NA
2018	14/08/2018	NA	NA	NA	Lycaenidae	Chalkhill_blue	23.1	23.2	26.4	NA	NA	NA	NA	4	Adult	NA	NA	B	NA	NA
2018	14/08/2018	NA	NA	NA	Lycaenidae	Chalkhill_blue	23.1	NA	28.5	NA	NA	NA	NA	4	Adult	NA	NA	B	NA	NA
2018	15/08/2018	NA	NA	NA	Lycaenidae	Chalkhill_blue	23.1	22.4	24.9	NA	NA	NA	NA	4	Adult	NA	NA	B	NA	NA
2018	15/08/2018	NA	NA	NA	Lycaenidae	Chalkhill_blue	23.1	NA	25.2	NA	NA	NA	NA	4	Adult	NA	NA	B	NA	NA
2018	16/07/2018	NA	NA	NA	Lycaenidae	Chalkhill_blue	23.1	NA	29.9	NA	NA	NA	NA	4	Adult	NA	NA	B	NA	NA
2018	14/08/2018	NA	NA	NA	Lycaenidae	Chalkhill_blue	23.2	25.4	26.4	NA	NA	NA	NA	4	Adult	NA	NA	B	NA	NA
2018	15/08/2018	NA	NA	NA	Lycaenidae	Chalkhill_blue	23.2	NA	27.6	NA	NA	NA	NA	4	Adult	NA	NA	B	NA	NA
2018	16/07/2018	NA	NA	NA	Lycaenidae	Chalkhill_blue	23.2	NA	30.8	NA	NA	NA	NA	4	Adult	NA	NA	B	NA	NA
2009	31/07/2009	NA	NA	NA	Lycaenidae	Chalkhill_blue	23.2	NA	30.7	NA	NA	NA	NA	4	Adult	NA	NA	B	NA	NA
2018	01/08/18	NA	NA	NA	Lycaenidae	Chalkhill_blue	23.3	NA	25.1	NA	NA	NA	NA	4	Adult	NA	NA	B	NA	NA
2018	01/08/18	NA	NA	NA	Lycaenidae	Chalkhill_blue	23.3	NA	27.9	NA	NA	NA	NA	4	Adult	NA	NA	B	NA	NA
2018	01/08/18	NA	NA	NA	Lycaenidae	Chalkhill_blue	23.3	NA	26.8	NA	NA	NA	NA	4	Adult	NA	NA	B	NA	NA
2018	15/08/2018	NA	NA	NA	Lycaenidae	Chalkhill_blue	23.3	22.5	28.9	NA	NA	NA	NA	4	Adult	NA	NA	B	NA	NA
2018	16/07/2018	NA	NA	NA	Lycaenidae	Chalkhill_blue	23.4	NA	29.5	NA	NA	NA	NA	4	Adult	NA	NA	B	NA	NA
2018	16/07/2018	NA	NA	NA	Lycaenidae	Chalkhill_blue	23.4	NA	28.8	NA	NA	NA	NA	4	Adult	NA	NA	B	NA	NA
2018	16/07/2018	NA	NA	NA	Lycaenidae	Chalkhill_blue	23.4	NA	28.5	NA	NA	NA	NA	4	Adult	NA	NA	B	NA	NA
2018	16/07/2018	NA	NA	NA	Lycaenidae	Chalkhill_blue	23.4	NA	27.3	NA	NA	NA	NA	4	Adult	NA	NA	B	NA	NA
2009	24/08/2009	NA	NA	NA	Lycaenidae	Chalkhill_blue	23.4	NA	29.3	NA	NA	NA	NA	4	Adult	NA	NA	B	NA	NA
2018	14/08/2018	NA	NA	NA	Lycaenidae	Chalkhill_blue	23.5	26.5	32.8	NA	NA	NA	NA	4	Adult	NA	NA	B	NA	NA
2018	14/08/2018	NA	NA	NA	Lycaenidae	Chalkhill_blue	23.5	26.5	31.9	NA	NA	NA	NA	4	Adult	NA	NA	B	NA	NA
2018	14/08/2018	NA	NA	NA	Lycaenidae	Chalkhill_blue	23.5	NA	25.2	NA	NA	NA	NA	4	Adult	NA	NA	B	NA	NA
2009	17/08/2009	NA	NA	NA	Lycaenidae	Chalkhill_blue	23.5	NA	32.5	NA	NA	NA	NA	4	Adult	NA	NA	B	NA	NA
2009	17/08/2009	NA	NA	NA	Lycaenidae	Chalkhill_blue	23.5	NA	30.5	NA	NA	NA	NA	4	Adult	NA	NA	B	NA	NA
2009	17/08/2009	NA	NA	NA	Lycaenidae	Chalkhill_blue	23.5	NA	31.2	NA	NA	NA	NA	4	Adult	NA	NA	B	NA	NA
2009	19/08/2009	NA	NA	NA	Lycaenidae	Chalkhill_blue	23.7	NA	27.9	NA	NA	NA	NA	4	Adult	NA	NA	B	NA	NA
2009	24/08/2009	NA	NA	NA	Lycaenidae	Chalkhill_blue	23.7	NA	27.7	NA	NA	NA	NA	4	Adult	NA	NA	B	NA	NA
2018	18/07/2018	NA	NA	NA	Lycaenidae	Chalkhill_blue	23.8	22.5	29.8	NA	NA	NA	NA	4	Adult	NA	NA	B	NA	NA
2018	20/07/2018	NA	NA	NA	Lycaenidae	Chalkhill_blue	23.9	NA	31.2	NA	NA	NA	NA	4	Adult	NA	NA	B	NA	NA
2018	20/07/2018	NA	NA	NA	Lycaenidae	Chalkhill_blue	23.9	NA	29.1	NA	NA	NA	NA	4	Adult	NA	NA	B	NA	NA
2018	25/07/2018	NA	NA	NA	Lycaenidae	Chalkhill_blue	23.9	NA	28.6	NA	NA	NA	NA	4	Adult	NA	NA	B	NA	NA
2018	01/08/18	NA	NA	NA	Lycaenidae	Chalkhill_blue	24	27.1	27.5	NA	NA	NA	NA	4	Adult	NA	NA	B	NA	NA
2018	17/07/2018	NA	NA	NA	Lycaenidae	Chalkhill_blue	24	NA	27.9	NA	NA	NA	NA	4	Adult	NA	NA	B	NA	NA
2018	18/07/2018	NA	NA	NA	Lycaenidae	Chalkhill_blue	24	NA	30.5	NA	NA	NA	NA	4	Adult	NA	NA	B	NA	NA
2018	18/07/2018	NA	NA	NA	Lycaenidae	Chalkhill_blue	24	NA	29	NA	NA	NA	NA	4	Adult	NA	NA	B	NA	NA
2018	20/07/2018	NA	NA	NA	Lycaenidae	Chalkhill_blue	24	NA	29.3	NA	NA	NA	NA	4	Adult	NA	NA	B	NA	NA
2018	16/07/2018	NA	NA	NA	Lycaenidae	Chalkhill_blue	24.1	NA	29.5	NA	NA	NA	NA	4	Adult	NA	NA	B	NA	NA
2018	31/07/2018	NA	NA	NA	Lycaenidae	Chalkhill_blue	24.1	22	27.7	NA	NA	NA	NA	4	Adult	NA	NA	B	NA	NA
2018	01/08/18	NA	NA	NA	Lycaenidae	Chalkhill_blue	24.2	27	28.1	NA	NA	NA	NA	4	Adult	NA	NA	B	NA	NA
2018	01/08/18	NA	NA	NA	Lycaenidae	Chalkhill_blue	24.2	26	29.7	NA	NA	NA	NA	4	Adult	NA	NA	B	NA	NA
2018	14/08/2018	NA	NA	NA	Lycaenidae	Chalkhill_blue	24.3	24.5	29.6	NA	NA	NA	NA	4	Adult	NA	NA	B	NA	NA
2018	14/08/2018	NA	NA	NA	Lycaenidae	Chalkhill_blue	24.3	24.5	27.8	NA	NA	NA	NA	4	Adult	NA	NA	B	NA	NA
2018	16/07/2018	NA	NA	NA	Lycaenidae	Chalkhill_blue	24.3	NA	28.7	NA	NA	NA	NA	4	Adult	NA	NA	B	NA	NA
2018	14/08/2018	NA	NA	NA	Lycaenidae	Chalkhill_blue	24.4	NA	26.1	NA	NA	NA	NA	4	Adult	NA	NA	B	NA	NA
2018	20/07/2018	NA	NA	NA	Lycaenidae	Chalkhill_blue	24.5	25.4	29.9	NA	NA	NA	NA	4	Adult	NA	NA	B	NA	NA
2018	16/07/2018	NA	NA	NA	Lycaenidae	Chalkhill_blue	24.6	NA	30.6	NA	NA	NA	NA	4	Adult	NA	NA	B	NA	NA
2018	16/07/2018	NA	NA	NA	Lycaenidae	Chalkhill_blue	24.7	NA	28.9	NA	NA	NA	NA	4	Adult	NA	NA	B	NA	NA
2018	16/07/2018	NA	NA	NA	Lycaenidae	Chalkhill_blue	24.7	NA	29.1	NA	NA	NA	NA	4	Adult	NA	NA	B	NA	NA
2018	16/07/2018	NA	NA	NA	Lycaenidae	Chalkhill_blue	24.8	25.5	27.7	NA	NA	NA	NA	4	Adult	NA	NA	B	NA	NA
2018	19/07/2018	NA	NA	NA	Lycaenidae	Chalkhill_blue	24.9	25.1	28.9	NA	NA	NA	NA	4	Adult	NA	NA	B	NA	NA
2018	01/08/18	NA	NA	NA	Lycaenidae	Chalkhill_blue	25	25	27.2	NA	NA	NA	NA	4	Adult	NA	NA	B	NA	NA
2018	01/08/18	NA	NA	NA	Lycaenidae	Chalkhill_blue	25	NA	28.6	NA	NA	NA	NA	4	Adult	NA	NA	B	NA	NA
2018	06/08/18	NA	NA	NA	Lycaenidae	Chalkhill_blue	25.1	26.7	27	NA	NA	NA	NA	4	Adult	NA	NA	B	NA	NA
2018	06/08/18	NA	NA	NA	Lycaenidae	Chalkhill_blue	25.1	NA	27.9	NA	NA	NA	NA	4	Adult	NA	NA	B	NA	NA
2018	06/08/18	NA	NA	NA	Lycaenidae	Chalkhill_blue	25.2	25.6	28.5	NA	NA	NA	NA	4	Adult	NA	NA	B	NA	NA
2018	14/08/2018	NA	NA	NA	Lycaenidae	Chalkhill_blue	25.3	NA	30.2	NA	NA	NA	NA	4	Adult	NA	NA	B	NA	NA
2018	24/07/2018	NA	NA	NA	Lycaenidae	Chalkhill_blue	25.4	NA	28.8	NA	NA	NA	NA	4	Adult	NA	NA	B	NA	NA
2018	19/07/2018	NA	NA	NA	Lycaenidae	Chalkhill_blue	25.5	25.4	30.6	NA	NA	NA	NA	4	Adult	NA	NA	B	NA	NA
2018	01/08/18	NA	NA	NA	Lycaenidae	Chalkhill_blue	25.6	26.9	27.2	NA	NA	NA	NA	4	Adult	NA	NA	B	NA	NA
2018	06/08/18	NA	NA	NA	Lycaenidae	Chalkhill_blue	25.6	NA	28.3	NA	NA	NA	NA	4	Adult	NA	NA	B	NA	NA
2018	06/08/18	NA	NA	NA	Lycaenidae	Chalkhill_blue	25.6	25.4	27.1	NA	NA	NA	NA	4	Adult	NA	NA	B	NA	NA
2018	17/07/2018	NA	NA	NA	Lycaenidae	Chalkhill_blue	25.6	NA	35	NA	NA	NA	NA	4	Adult	NA	NA	B	NA	NA
2018	17/08/2018	NA	NA	NA	Lycaenidae	Chalkhill_blue	25.9	25.3	27.8	NA	NA	NA	NA	4	Adult	NA	NA	B	NA	NA
2018	01/08/18	NA	NA	NA	Lycaenidae	Chalkhill_blue	26	27	28.9	NA	NA	NA	NA	4	Adult	NA	NA	B	NA	NA
2018	01/08/18	NA	NA	NA	Lycaenidae	Chalkhill_blue	26	27	28.9	NA	NA	NA	NA	4	Adult	NA	NA	B	NA	NA
2018	01/08/18	NA	NA	NA	Lycaenidae	Chalkhill_blue	26	27	30.6	NA	NA	NA	NA	4	Adult	NA	NA	B	NA	NA
2018	16/07/2018	NA	NA	NA	Lycaenidae	Chalkhill_blue	26	NA	31	NA	NA	NA	NA	4	Adult	NA	NA	B	NA	NA
2018	06/08/18	NA	NA	NA	Lycaenidae	Chalkhill_blue	26.1	NA	27.2	NA	NA	NA	NA	4	Adult	NA	NA	B	NA	NA
2018	16/07/2018	NA	NA	NA	Lycaenidae	Chalkhill_blue	26.2	NA	28.5	NA	NA	NA	NA	4	Adult	NA	NA	B	NA	NA
2018	01/08/18	NA	NA	NA	Lycaenidae	Chalkhill_blue	26.3	NA	27.8	NA	NA	NA	NA	4	Adult	NA	NA	B	NA	NA
2018	01/08/18	NA	NA	NA	Lycaenidae	Chalkhill_blue	26.3	NA	27.4	NA	NA	NA	NA	4	Adult	NA	NA	B	NA	NA
2018	14/08/2018	NA	NA	NA	Lycaenidae	Chalkhill_blue	26.4	NA	27.1	NA	NA	NA	NA	4	Adult	NA	NA	B	NA	NA
2018	24/07/2018	NA	NA	NA	Lycaenidae	Chalkhill_blue	26.4	NA	29.7	NA	NA	NA	NA	4	Adult	NA	NA	B	NA	NA
2018	16/07/2018	NA	NA	NA	Lycaenidae	Chalkhill_blue	26.5	NA	32.5	NA	NA	NA	NA	4	Adult	NA	NA	B	NA	NA
2009	19/08/2009	NA	NA	NA	Lycaenidae	Chalkhill_blue	26.5	NA	34.8	NA	NA	NA	NA	4	Adult	NA	NA	B	NA	NA
2009	19/08/2009	NA	NA	NA	Lycaenidae	Chalkhill_blue	26.5	NA	30.5	NA	NA	NA	NA	4	Adult	NA	NA	B	NA	NA
2018	24/07/2018	NA	NA	NA	Lycaenidae	Chalkhill_blue	26.5	NA	31.9	NA	NA	NA	NA	4	Adult	NA	NA	B	NA	NA
2018	24/07/2018	NA	NA	NA	Lycaenidae	Chalkhill_blue	26.5	NA	33.3	NA	NA	NA	NA	4	Adult	NA	NA	B	NA	NA
2018	24/07/2018	NA	NA	NA	Lycaenidae	Chalkhill_blue	26.5	NA	30.9	NA	NA	NA	NA	4	Adult	NA	NA	B	NA	NA
2009	19/08/2009	NA	NA	NA	Lycaenidae	Chalkhill_blue	26.6	NA	32.6	NA	NA	NA	NA	4	Adult	NA	NA	B	NA	NA
2018	01/08/18	NA	NA	NA	Lycaenidae	Chalkhill_blue	26.8	27.9	28	NA	NA	NA	NA	4	Adult	NA	NA	B	NA	NA
2009	19/08/2009	NA	NA	NA	Lycaenidae	Chalkhill_blue	26.9	NA	30.7	NA	NA	NA	NA	4	Adult	NA	NA	B	NA	NA
2009	19/08/2009	NA	NA	NA	Lycaenidae	Chalkhill_blue	27	NA	32.1	NA	NA	NA	NA	4	Adult	NA	NA	B	NA	NA
2018	16/07/2018	NA	NA	NA	Lycaenidae	Chalkhill_blue	27.3	26.5	28.6	NA	NA	NA	NA	4	Adult	NA	NA	B	NA	NA
2018	23/07/2018	NA	NA	NA	Lycaenidae	Chalkhill_blue	27.3	NA	33.2	NA	NA	NA	NA	4	Adult	NA	NA	B	NA	NA
2009	19/08/2009	NA	NA	NA	Lycaenidae	Chalkhill_blue	27.4	NA	32.3	NA	NA	NA	NA	4	Adult	NA	NA	B	NA	NA
2018	24/07/2018	NA	NA	NA	Lycaenidae	Chalkhill_blue	27.5	NA	30.2	NA	NA	NA	NA	4	Adult	NA	NA	B	NA	NA
2018	31/07/2018	NA	NA	NA	Lycaenidae	Chalkhill_blue	27.6	NA	27.7	NA	NA	NA	NA	4	Adult	NA	NA	B	NA	NA
2009	19/08/2009	NA	NA	NA	Lycaenidae	Chalkhill_blue	27.7	NA	32.6	NA	NA	NA	NA	4	Adult	NA	NA	B	NA	NA
2018	01/08/18	NA	NA	NA	Lycaenidae	Chalkhill_blue	27.8	28.1	28	NA	NA	NA	NA	4	Adult	NA	NA	B	NA	NA
2009	19/08/2009	NA	NA	NA	Lycaenidae	Chalkhill_blue	27.8	NA	31.3	NA	NA	NA	NA	4	Adult	NA	NA	B	NA	NA
2018	06/08/18	NA	NA	NA	Lycaenidae	Chalkhill_blue	27.9	NA	33.5	NA	NA	NA	NA	4	Adult	NA	NA	B	NA	NA
2018	06/08/18	NA	NA	NA	Lycaenidae	Chalkhill_blue	27.9	NA	30.1	NA	NA	NA	NA	4	Adult	NA	NA	B	NA	NA
2009	19/08/2009	NA	NA	NA	Lycaenidae	Chalkhill_blue	27.9	NA	34.5	NA	NA	NA	NA	4	Adult	NA	NA	B	NA	NA
2018	07/08/18	NA	NA	NA	Lycaenidae	Chalkhill_blue	28.1	NA	31.6	NA	NA	NA	NA	4	Adult	NA	NA	B	NA	NA
2018	07/08/18	NA	NA	NA	Lycaenidae	Chalkhill_blue	28.1	NA	31.2	NA	NA	NA	NA	4	Adult	NA	NA	B	NA	NA
2018	06/08/18	NA	NA	NA	Lycaenidae	Chalkhill_blue	28.2	NA	29.2	NA	NA	NA	NA	4	Adult	NA	NA	B	NA	NA
2018	25/07/2018	NA	NA	NA	Lycaenidae	Chalkhill_blue	28.4	NA	34.1	NA	NA	NA	NA	4	Adult	NA	NA	B	NA	NA
2018	07/08/18	NA	NA	NA	Lycaenidae	Chalkhill_blue	29.1	NA	32.6	NA	NA	NA	NA	4	Adult	NA	NA	B	NA	NA
2018	23/07/2018	NA	NA	NA	Lycaenidae	Chalkhill_blue	29.2	NA	32.9	NA	NA	NA	NA	4	Adult	NA	NA	B	NA	NA
2018	14/08/2018	NA	NA	NA	Lycaenidae	Chalkhill_blue	29.3	30.5	31.3	NA	NA	NA	NA	4	Adult	NA	NA	B	NA	NA
2018	23/07/2018	NA	NA	NA	Lycaenidae	Chalkhill_blue	29.5	NA	32.3	NA	NA	NA	NA	4	Adult	NA	NA	B	NA	NA
2018	23/07/2018	NA	NA	NA	Lycaenidae	Chalkhill_blue	29.5	NA	33.4	NA	NA	NA	NA	4	Adult	NA	NA	B	NA	NA
2018	27/07/2018	NA	NA	NA	Lycaenidae	Chalkhill_blue	29.5	NA	30.7	NA	NA	NA	NA	4	Adult	NA	NA	B	NA	NA
2018	06/08/18	NA	NA	NA	Lycaenidae	Chalkhill_blue	29.8	NA	32.6	NA	NA	NA	NA	4	Adult	NA	NA	B	NA	NA
2018	26/07/2018	NA	NA	NA	Lycaenidae	Chalkhill_blue	30.3	NA	33.4	NA	NA	NA	NA	4	Adult	NA	NA	B	NA	NA
2018	07/08/18	NA	NA	NA	Lycaenidae	Chalkhill_blue	30.5	NA	31.3	NA	NA	NA	NA	4	Adult	NA	NA	B	NA	NA
2018	26/07/2018	NA	NA	NA	Lycaenidae	Chalkhill_blue	30.8	30.5	32.5	NA	NA	NA	NA	4	Adult	NA	NA	B	NA	NA
2018	06/08/18	NA	NA	NA	Lycaenidae	Chalkhill_blue	31	NA	33.9	NA	NA	NA	NA	4	Adult	NA	NA	B	NA	NA
2018	06/08/18	NA	NA	NA	Lycaenidae	Chalkhill_blue	32	34	33.9	NA	NA	NA	NA	4	Adult	NA	NA	B	NA	NA
2018	06/08/18	NA	NA	NA	Lycaenidae	Chalkhill_blue	33.1	32	33.6	NA	NA	NA	NA	4	Adult	NA	NA	B	NA	NA
2021	04/06/21	TQ	NA	7	Lycaenidae	Chalkhill_blue	14.2	16.5	16.6	0.7	NA	NA	Solo	1.5	Larva	N	N	B	NA	NA
2021	04/06/21	TQ	NA	24	Lycaenidae	Chalkhill_blue	14.2	16.6	16.5	0.91	NA	NA	Solo	1.5	Larva	N	N	B	NA	NA
2021	04/06/21	TQ	NA	24	Lycaenidae	Chalkhill_blue	14.2	16.3	16.1	1.29	NA	NA	Solo	1.5	Larva	N	N	B	NA	NA
2021	04/06/21	TQ	NA	15	Lycaenidae	Chalkhill_blue	14.3	14.6	14.8	1.13	NA	NA	Solo	1.5	Larva	N	N	B	NA	NA
2021	04/06/21	TQ	NA	24	Lycaenidae	Chalkhill_blue	14.3	16.9	16.5	0.91	NA	NA	Solo	1.5	Larva	N	N	B	NA	NA
2021	04/06/21	TQ	NA	5	Lycaenidae	Chalkhill_blue	14.4	17.4	17.3	NA	NA	NA	Solo	1.5	Larva	N	N	B	NA	NA
2021	04/06/21	TQ	NA	5	Lycaenidae	Chalkhill_blue	14.4	16.7	16.6	0.67	NA	NA	Solo	1.5	Larva	N	N	B	NA	NA
2021	04/06/21	TQ	NA	5	Lycaenidae	Chalkhill_blue	14.4	16.6	16.5	1.12	NA	NA	Solo	1.5	Larva	N	N	B	NA	NA
2021	04/06/21	TQ	NA	7	Lycaenidae	Chalkhill_blue	14.4	16.6	16.6	0.8	NA	NA	Solo	1.5	Larva	N	N	B	NA	NA
2021	04/06/21	TQ	NA	5	Lycaenidae	Chalkhill_blue	14.5	18.1	18.1	0.82	NA	NA	Solo	1.5	Larva	N	N	B	NA	NA
2021	04/06/21	TQ	NA	5	Lycaenidae	Chalkhill_blue	14.6	17.8	16.9	1.28	NA	NA	Solo	1.5	Larva	N	N	B	NA	NA
2021	04/06/21	TQ	NA	1	Lycaenidae	Chalkhill_blue	14.7	17.9	18.9	0.91	NA	NA	Solo	1.5	Larva	N	N	B	NA	NA
2021	04/06/21	TQ	NA	NA	Lycaenidae	Chalkhill_blue	14.8	16	15.6	1.27	NA	NA	Solo	1.5	Larva	N	N	B	NA	NA
2021	04/06/21	TQ	NA	1	Lycaenidae	Chalkhill_blue	14.9	17.9	17.9	0.9	NA	NA	Solo	1.5	Larva	N	N	B	NA	NA
2021	04/06/21	TQ	NA	1	Lycaenidae	Chalkhill_blue	14.9	19	18.6	0.66	NA	NA	Solo	1.5	Larva	N	N	B	NA	NA
2021	04/06/21	TQ	NA	1	Lycaenidae	Chalkhill_blue	14.9	18.2	17.5	0.45	NA	NA	Solo	1.5	Larva	N	N	B	NA	NA
2021	04/06/21	TQ	NA	7	Lycaenidae	Chalkhill_blue	15	17	16.8	0.83	NA	NA	Solo	1.5	Larva	N	N	B	NA	NA
2021	04/06/21	TQ	NA	24	Lycaenidae	Chalkhill_blue	15.1	18.6	17.6	1.06	NA	NA	Solo	1.5	Larva	N	N	B	NA	NA
2021	04/06/21	TQ	NA	5	Lycaenidae	Chalkhill_blue	15.3	16.9	17.4	0.77	NA	NA	Solo	1.5	Larva	N	N	B	NA	NA
2021	04/06/21	TQ	NA	1	Lycaenidae	Chalkhill_blue	15.6	18.5	18.8	0.77	NA	NA	Solo	1.5	Larva	N	N	B	NA	NA
2021	04/06/21	TQ	NA	24	Lycaenidae	Chalkhill_blue	15.6	16.6	16.1	1.02	NA	NA	Solo	1.5	Larva	N	N	B	NA	NA
2021	08/06/21	TQ	NA	30	Lycaenidae	Chalkhill_blue	20.8	20.8	21	0.76	NA	NA	Solo	1.5	Larva	N	N	B	NA	NA
2021	08/06/21	TQ	NA	31	Lycaenidae	Chalkhill_blue	21.1	22.3	22	0.88	NA	NA	Solo	1.5	Larva	N	N	B	NA	NA
2021	08/06/21	TQ	NA	31	Lycaenidae	Chalkhill_blue	21.1	23.3	22.8	0.67	NA	NA	Solo	1.5	Larva	N	N	B	NA	NA
2021	08/06/21	TQ	NA	31	Lycaenidae	Chalkhill_blue	21.2	21.5	21.6	0.73	NA	NA	Solo	1.5	Larva	N	N	B	NA	NA
2021	08/06/21	TQ	NA	31	Lycaenidae	Chalkhill_blue	21.2	21.2	21.1	0.59	NA	NA	Solo	1.5	Larva	N	N	B	NA	NA
2021	08/06/21	TQ	NA	29	Lycaenidae	Chalkhill_blue	21.6	23.8	23.6	1.18	NA	NA	Solo	1.5	Larva	N	N	B	NA	NA
2021	08/06/21	TQ	NA	29	Lycaenidae	Chalkhill_blue	21.6	23.5	23.6	0.76	NA	NA	Solo	1.5	Larva	N	N	B	NA	NA
2021	08/06/21	TQ	NA	22	Lycaenidae	Chalkhill_blue	21.7	24	24.1	1.19	NA	NA	Solo	1.5	Larva	N	N	B	NA	NA
2021	08/06/21	TQ	NA	22	Lycaenidae	Chalkhill_blue	21.9	24.5	24.6	1.21	NA	NA	Solo	1.5	Larva	N	N	B	NA	NA
2021	08/06/21	TQ	NA	22	Lycaenidae	Chalkhill_blue	22	25.6	25.3	0.81	NA	NA	Solo	1.5	Larva	N	N	B	NA	NA
2021	08/06/21	TQ	NA	22	Lycaenidae	Chalkhill_blue	22	24.2	24.5	1.06	NA	NA	Solo	1.5	Larva	N	N	B	NA	NA
2021	08/06/21	TQ	NA	22	Lycaenidae	Chalkhill_blue	22.1	24.6	24.1	1.17	NA	NA	Solo	1.5	Larva	N	N	B	NA	NA
2021	08/06/21	TQ	NA	23	Lycaenidae	Chalkhill_blue	22.2	24.6	24.9	0.61	NA	NA	Solo	1.5	Larva	N	N	B	NA	NA
2021	08/06/21	TQ	NA	38	Lycaenidae	Chalkhill_blue	22.6	27	28.3	1	NA	NA	Solo	1.5	Larva	N	N	B	NA	NA
2021	08/06/21	TQ	NA	23	Lycaenidae	Chalkhill_blue	22.8	24.9	25.1	0.9	NA	NA	Solo	1.5	Larva	N	N	B	NA	NA
2021	08/06/21	TQ	NA	38	Lycaenidae	Chalkhill_blue	22.8	24.9	25.2	0.98	NA	NA	Solo	1.5	Larva	N	N	B	NA	NA
2021	08/06/21	TQ	NA	38	Lycaenidae	Chalkhill_blue	22.8	24.8	24.8	0.72	NA	NA	Solo	1.5	Larva	N	N	B	NA	NA
2021	08/06/21	TQ	NA	23	Lycaenidae	Chalkhill_blue	22.9	23.8	25	0.65	NA	NA	Solo	1.5	Larva	N	N	B	NA	NA
2021	08/06/21	TQ	NA	23	Lycaenidae	Chalkhill_blue	22.9	24.9	25.4	0.59	NA	NA	Solo	1.5	Larva	N	N	B	NA	NA
2021	08/06/21	TQ	NA	38	Lycaenidae	Chalkhill_blue	23.1	25.2	25.4	0.76	NA	NA	Solo	1.5	Larva	N	N	B	NA	NA
2021	08/06/21	TQ	NA	23	Lycaenidae	Chalkhill_blue	23.4	25.2	25.1	0.7	NA	NA	Solo	1.5	Larva	N	N	B	NA	NA
2021	08/06/21	TQ	NA	38	Lycaenidae	Chalkhill_blue	23.8	32.9	33.1	1	NA	NA	Solo	1.5	Larva	N	N	B	NA	NA
2021	08/06/21	TQ	NA	32	Lycaenidae	Chalkhill_blue	24.7	27.3	27.6	0.77	NA	NA	Solo	1.5	Larva	N	N	B	NA	NA
2022	07/19/22	PH	NA	NA	Lycaenidae	Chalkhill_blue	30.4	30.8	33	19.2	NA	NA	NA	4	Adult	NA	NA	B	NA	NA
2022	07/19/22	PH	NA	NA	Lycaenidae	Chalkhill_blue	32.3	32.9	35.5	17.3	NA	NA	NA	4	Adult	NA	NA	B	NA	NA
2022	07/19/22	PH	NA	NA	Lycaenidae	Chalkhill_blue	36.8	35.7	38.5	17.1	NA	NA	NA	4	Adult	NA	NA	B	NA	NA
2022	07/19/22	PH	NA	NA	Lycaenidae	Chalkhill_blue	37.4	37.3	37.2	17.3	NA	NA	NA	4	Adult	NA	NA	B	NA	NA
2022	07/22/22	PH	NA	NA	Lycaenidae	Chalkhill_blue	18.4	19.8	23.5	18.1	NA	NA	NA	4	Adult	NA	NA	B	NA	NA
2022	07/22/22	PH	NA	NA	Lycaenidae	Chalkhill_blue	18	18.9	25.7	17.3	NA	NA	NA	4	Adult	NA	NA	B	NA	NA
2022	07/22/22	PH	NA	NA	Lycaenidae	Chalkhill_blue	21	21.3	26.3	17.6	NA	NA	NA	4	Adult	NA	NA	B	NA	NA
2022	08/03/22	PH	NA	NA	Lycaenidae	Chalkhill_blue	21.3	22.6	27.1	18	NA	NA	NA	4	Adult	NA	NA	B	NA	NA
2020	10/07/20	TQ	17	12	Lycaenidae	Small_blue	NA	15.1	16.5	0.8	NA	NA	Solo	3.5	Larva	N	N	B	1	15.1
2020	15/07/2020	TQ	201	23	Lycaenidae	Small_blue	16.6	17	17.8	0.65	NA	NA	Solo	3.5	Larva	N	N	B	1	17
2020	10/07/20	TQ	184	NA	Lycaenidae	Small_blue	NA	17.3	18.8	0.75	NA	NA	Solo	3.5	Larva	N	N	B	1	17.3
2020	15/07/2020	TQ	201	23	Lycaenidae	Small_blue	16.8	17.7	18.6	0.8	NA	NA	Solo	3.5	Larva	N	N	B	1	17.7
2020	15/07/2020	TQ	204	27	Lycaenidae	Small_blue	17.6	17.7	18	0.9	NA	NA	Solo	3.5	Larva	N	N	B	1	17.7
2020	15/07/2020	TQ	206	29	Lycaenidae	Small_blue	17.7	17.7	18.6	0.6	NA	NA	Solo	3.5	Larva	N	N	B	1	17.7
2020	15/07/2020	TQ	206	29	Lycaenidae	Small_blue	17.3	17.9	20	0.75	NA	NA	Solo	3.5	Larva	N	N	B	1	17.9
2020	15/07/2020	TQ	206	29	Lycaenidae	Small_blue	18.1	17.9	19.1	0.75	NA	NA	Solo	3.5	Larva	N	N	B	1	17.9
2020	15/07/2020	TQ	206	29	Lycaenidae	Small_blue	17.8	18.3	18.6	0.9	NA	NA	Solo	3.5	Larva	N	N	B	1	18.3
2020	10/07/20	TQ	183	NA	Lycaenidae	Small_blue	NA	18.4	18.7	0.65	NA	NA	Solo	3.5	Larva	N	N	B	1	18.4
2020	10/07/20	TQ	187	NA	Lycaenidae	Small_blue	17.3	18.7	19.1	0.75	NA	NA	Solo	3.5	Larva	N	N	B	1	18.7
2020	10/07/20	TQ	186	NA	Lycaenidae	Small_blue	NA	18.8	20.9	0.65	NA	NA	Solo	3.5	Larva	N	N	B	1	18.8
2020	10/07/20	TQ	182	NA	Lycaenidae	Small_blue	NA	18.9	22.9	0.6	NA	NA	Solo	3.5	Larva	N	N	B	1	18.9
2020	10/07/20	TQ	181	NA	Lycaenidae	Small_blue	NA	19.2	23.6	0.75	NA	NA	Solo	3.5	Larva	N	N	B	1	19.2
2020	10/07/20	TQ	180	NA	Lycaenidae	Small_blue	NA	19.3	21.7	0.65	NA	NA	Solo	3.5	Larva	N	N	B	1	19.3
2020	10/07/20	TQ	179	NA	Lycaenidae	Small_blue	NA	19.5	20.8	0.75	NA	NA	Solo	3.5	Larva	N	N	B	1	19.5
2020	10/07/20	TQ	188	NA	Lycaenidae	Small_blue	17.4	19.5	21.5	0.8	NA	NA	Solo	3.5	Larva	N	N	B	1	19.5
2020	10/07/20	TQ	190	NA	Lycaenidae	Small_blue	17.6	19.6	23.3	0.7	NA	NA	Solo	3.5	Larva	N	N	B	1	19.6
2020	14/07/2020	TQ	13	16	Lycaenidae	Small_blue	18	19.7	20.6	0.8	NA	NA	Solo	3.5	Larva	N	N	B	1	19.7
2020	23/07/2020	TQ	238	60	Lycaenidae	Small_blue	19	19.7	21.3	0.8	NA	NA	Solo	3.5	Larva	N	N	B	1	19.7
2020	16/07/2020	TQ	209	32	Lycaenidae	Small_blue	18.1	20	19.8	0.8	NA	NA	Solo	3.5	Larva	N	N	B	1	20
2020	15/07/2020	TQ	206	29	Lycaenidae	Small_blue	20.5	20.5	22.9	0.85	NA	NA	Solo	3.5	Larva	N	N	B	1	20.5
2020	21/07/2020	TQ	225	48	Lycaenidae	Small_blue	17.7	20.5	22.1	NA	NA	NA	Solo	3.5	Larva	N	N	B	1	20.5
2020	15/07/2020	TQ	206	29	Lycaenidae	Small_blue	18.4	20.6	21.2	0.7	NA	NA	Solo	3.5	Larva	N	N	B	1	20.6
2021	03/08/21	TQ	NA	NA	Lycaenidae	Small_blue	19.7	20.9	21.5	0.15	NA	NA	Solo	3.5	Larva	N	N	B	1	20.9
2020	21/07/2020	TQ	233	56	Lycaenidae	Small_blue	19.9	21.1	25.6	0.9	NA	NA	Solo	3.5	Larva	N	N	B	1	21.1
2020	15/07/2020	TQ	203	26	Lycaenidae	Small_blue	18.3	21.2	23.7	0.85	NA	NA	Solo	3.5	Larva	N	N	B	1	21.2
2020	21/07/2020	TQ	225	48	Lycaenidae	Small_blue	18	21.2	21.7	0.75	NA	NA	Solo	3.5	Larva	N	N	B	1	21.2
2020	10/07/20	TQ	189	NA	Lycaenidae	Small_blue	17.9	21.3	23.7	0.55	NA	NA	Solo	3.5	Larva	N	N	B	1	21.3
2020	21/07/2020	TQ	227	50	Lycaenidae	Small_blue	18.5	22.3	26.1	0.6	NA	NA	Solo	3.5	Larva	N	N	B	1	22.3
2020	14/07/2020	TQ	13	16	Lycaenidae	Small_blue	18.2	22.4	22.6	0.75	NA	NA	Solo	3.5	Larva	N	N	B	1	22.4
2020	16/07/2020	TQ	212	37	Lycaenidae	Small_blue	20.8	22.6	24.4	0.8	NA	NA	Solo	3.5	Larva	N	N	B	1	22.6
2020	10/07/20	TQ	185	NA	Lycaenidae	Small_blue	NA	23.1	23.4	0.6	NA	NA	Solo	3.5	Larva	N	N	B	1	23.1
2020	16/07/2020	TQ	11	36	Lycaenidae	Small_blue	21.6	24.1	26.5	0.7	NA	NA	Solo	3.5	Larva	N	N	B	1	24.1
2020	16/07/2020	TQ	212	37	Lycaenidae	Small_blue	21.7	24.3	24.9	0.8	NA	NA	Solo	3.5	Larva	N	N	B	1	24.3
2021	03/08/21	TQ	NA	NA	Lycaenidae	Small_blue	21.1	24.9	26.5	0.3	NA	NA	Solo	3.5	Larva	N	N	B	1	24.9
2020	23/07/2020	TQ	242	68	Lycaenidae	Small_blue	23.4	26.5	27.4	0.6	NA	NA	Solo	3.5	Larva	N	N	B	1	26.5
2021	03/08/21	TQ	NA	NA	Lycaenidae	Small_blue	23.8	26.9	31.7	0.4	NA	NA	Solo	3.5	Larva	N	N	B	1	26.9
2022	11/07/22	TQ	NA	NA	Lycaenidae	Small_blue	31.6	27.5	32.5	0.7	NA	NA	Solo	3.5	Larva	N	N	B	1	27.5
2020	16/07/2020	TQ	11	36	Lycaenidae	Small_blue	23.8	27.6	30.2	0.75	NA	NA	Solo	3.5	Larva	N	N	B	1	27.6
2020	17/07/2020	TQ	213	38	Lycaenidae	Small_blue	22.9	28.1	21.4	0.75	NA	NA	Solo	3.5	Larva	N	N	B	1	28.1
2022	11/07/22	TQ	NA	NA	Lycaenidae	Small_blue	26.7	30.1	31.1	0.76	NA	NA	Solo	3.5	Larva	N	N	B	1	30.1
2020	17/07/2020	TQ	220	45	Lycaenidae	Small_blue	25.5	30.7	37.1	0.7	NA	NA	Solo	3.5	Larva	N	N	B	1	30.7
2009	20/05/2009	NA	NA	NA	Lycaenidae	Small_blue	13.2	NA	16.2	NA	NA	NA	NA	5	Adult	NA	NA	B	NA	NA
2009	03/06/09	NA	NA	NA	Lycaenidae	Small_blue	14.2	NA	16.9	NA	NA	NA	NA	5	Adult	NA	NA	B	NA	NA
2009	03/06/09	NA	NA	NA	Lycaenidae	Small_blue	14.4	NA	17.1	NA	NA	NA	NA	5	Adult	NA	NA	B	NA	NA
2009	03/06/09	NA	NA	NA	Lycaenidae	Small_blue	14.8	NA	19	NA	NA	NA	NA	5	Adult	NA	NA	B	NA	NA
2009	03/06/09	NA	NA	NA	Lycaenidae	Small_blue	14.8	NA	21.9	NA	NA	NA	NA	5	Adult	NA	NA	B	NA	NA
2009	03/06/09	NA	NA	NA	Lycaenidae	Small_blue	14.8	NA	21.7	NA	NA	NA	NA	5	Adult	NA	NA	B	NA	NA
2009	03/06/09	NA	NA	NA	Lycaenidae	Small_blue	14.8	NA	18.8	NA	NA	NA	NA	5	Adult	NA	NA	B	NA	NA
2009	04/06/09	NA	NA	NA	Lycaenidae	Small_blue	14.8	NA	18.6	NA	NA	NA	NA	5	Adult	NA	NA	B	NA	NA
2009	03/06/09	NA	NA	NA	Lycaenidae	Small_blue	15	NA	20.4	NA	NA	NA	NA	5	Adult	NA	NA	B	NA	NA
2009	22/05/2009	NA	NA	NA	Lycaenidae	Small_blue	15	NA	19	NA	NA	NA	NA	5	Adult	NA	NA	B	NA	NA
2009	03/06/09	NA	NA	NA	Lycaenidae	Small_blue	15.5	NA	20.8	NA	NA	NA	NA	5	Adult	NA	NA	B	NA	NA
2009	03/06/09	NA	NA	NA	Lycaenidae	Small_blue	15.5	NA	21.2	NA	NA	NA	NA	5	Adult	NA	NA	B	NA	NA
2009	03/06/09	NA	NA	NA	Lycaenidae	Small_blue	15.5	NA	21.8	NA	NA	NA	NA	5	Adult	NA	NA	B	NA	NA
2009	03/06/09	NA	NA	NA	Lycaenidae	Small_blue	15.5	NA	22.4	NA	NA	NA	NA	5	Adult	NA	NA	B	NA	NA
2009	03/06/09	NA	NA	NA	Lycaenidae	Small_blue	15.5	NA	22.6	NA	NA	NA	NA	5	Adult	NA	NA	B	NA	NA
2009	19/05/2009	NA	NA	NA	Lycaenidae	Small_blue	15.6	NA	18.6	NA	NA	NA	NA	5	Adult	NA	NA	B	NA	NA
2009	12/05/09	NA	NA	NA	Lycaenidae	Small_blue	16	NA	19	NA	NA	NA	NA	5	Adult	NA	NA	B	NA	NA
2018	11/05/18	NA	NA	NA	Lycaenidae	Small_blue	16.5	NA	21.8	NA	NA	NA	NA	5	Adult	NA	NA	B	NA	NA
2009	12/06/09	NA	NA	NA	Lycaenidae	Small_blue	16.6	NA	24.3	NA	NA	NA	NA	5	Adult	NA	NA	B	NA	NA
2018	23/05/2018	NA	NA	NA	Lycaenidae	Small_blue	16.6	NA	26.2	NA	NA	NA	NA	5	Adult	NA	NA	B	NA	NA
2018	23/05/2018	NA	NA	NA	Lycaenidae	Small_blue	16.7	NA	26.1	NA	NA	NA	NA	5	Adult	NA	NA	B	NA	NA
2009	12/06/09	NA	NA	NA	Lycaenidae	Small_blue	16.8	NA	23.8	NA	NA	NA	NA	5	Adult	NA	NA	B	NA	NA
2009	22/05/2009	NA	NA	NA	Lycaenidae	Small_blue	16.9	NA	21.5	NA	NA	NA	NA	5	Adult	NA	NA	B	NA	NA
2009	04/06/09	NA	NA	NA	Lycaenidae	Small_blue	17.1	NA	30.1	NA	NA	NA	NA	5	Adult	NA	NA	B	NA	NA
2009	20/05/2009	NA	NA	NA	Lycaenidae	Small_blue	17.1	NA	23.4	NA	NA	NA	NA	5	Adult	NA	NA	B	NA	NA
2009	04/06/09	NA	NA	NA	Lycaenidae	Small_blue	17.2	NA	29.6	NA	NA	NA	NA	5	Adult	NA	NA	B	NA	NA
2009	12/06/09	NA	NA	NA	Lycaenidae	Small_blue	17.2	NA	24.3	NA	NA	NA	NA	5	Adult	NA	NA	B	NA	NA
2009	12/06/09	NA	NA	NA	Lycaenidae	Small_blue	17.2	NA	25.1	NA	NA	NA	NA	5	Adult	NA	NA	B	NA	NA
2018	23/05/2018	NA	NA	NA	Lycaenidae	Small_blue	17.2	NA	22.3	NA	NA	NA	NA	5	Adult	NA	NA	B	NA	NA
2018	23/05/2018	NA	NA	NA	Lycaenidae	Small_blue	17.4	NA	27.7	NA	NA	NA	NA	5	Adult	NA	NA	B	NA	NA
2009	22/05/2009	NA	NA	NA	Lycaenidae	Small_blue	17.5	NA	25	NA	NA	NA	NA	5	Adult	NA	NA	B	NA	NA
2009	22/05/2009	NA	NA	NA	Lycaenidae	Small_blue	17.6	NA	23.5	NA	NA	NA	NA	5	Adult	NA	NA	B	NA	NA
2009	12/06/09	NA	NA	NA	Lycaenidae	Small_blue	17.8	NA	22.2	NA	NA	NA	NA	5	Adult	NA	NA	B	NA	NA
2009	12/06/09	NA	NA	NA	Lycaenidae	Small_blue	17.8	NA	24.3	NA	NA	NA	NA	5	Adult	NA	NA	B	NA	NA
2009	22/05/2009	NA	NA	NA	Lycaenidae	Small_blue	17.8	NA	23.4	NA	NA	NA	NA	5	Adult	NA	NA	B	NA	NA
2009	22/05/2009	NA	NA	NA	Lycaenidae	Small_blue	17.9	NA	28.1	NA	NA	NA	NA	5	Adult	NA	NA	B	NA	NA
2018	23/05/2018	NA	NA	NA	Lycaenidae	Small_blue	18.2	NA	25.7	NA	NA	NA	NA	5	Adult	NA	NA	B	NA	NA
2009	12/06/09	NA	NA	NA	Lycaenidae	Small_blue	18.3	NA	24.6	NA	NA	NA	NA	5	Adult	NA	NA	B	NA	NA
2009	22/05/2009	NA	NA	NA	Lycaenidae	Small_blue	18.4	NA	24.4	NA	NA	NA	NA	5	Adult	NA	NA	B	NA	NA
2009	12/06/09	NA	NA	NA	Lycaenidae	Small_blue	18.5	NA	24.3	NA	NA	NA	NA	5	Adult	NA	NA	B	NA	NA
2009	22/05/2009	NA	NA	NA	Lycaenidae	Small_blue	18.5	NA	24.2	NA	NA	NA	NA	5	Adult	NA	NA	B	NA	NA
2009	28/05/2009	NA	NA	NA	Lycaenidae	Small_blue	18.6	NA	28.3	NA	NA	NA	NA	5	Adult	NA	NA	B	NA	NA
2009	28/05/2009	NA	NA	NA	Lycaenidae	Small_blue	18.7	NA	24.6	NA	NA	NA	NA	5	Adult	NA	NA	B	NA	NA
2009	04/06/09	NA	NA	NA	Lycaenidae	Small_blue	18.9	NA	24.9	NA	NA	NA	NA	5	Adult	NA	NA	B	NA	NA
2009	12/06/09	NA	NA	NA	Lycaenidae	Small_blue	19	NA	26.7	NA	NA	NA	NA	5	Adult	NA	NA	B	NA	NA
2009	20/05/2009	NA	NA	NA	Lycaenidae	Small_blue	19	NA	25.2	NA	NA	NA	NA	5	Adult	NA	NA	B	NA	NA
2009	28/05/2009	NA	NA	NA	Lycaenidae	Small_blue	19	NA	23.4	NA	NA	NA	NA	5	Adult	NA	NA	B	NA	NA
2009	23/05/2009	NA	NA	NA	Lycaenidae	Small_blue	20.1	NA	24.2	NA	NA	NA	NA	5	Adult	NA	NA	B	NA	NA
2009	23/05/2009	NA	NA	NA	Lycaenidae	Small_blue	20.1	NA	21.1	NA	NA	NA	NA	5	Adult	NA	NA	B	NA	NA
2009	23/06/2009	NA	NA	NA	Lycaenidae	Small_blue	20.2	NA	25.9	NA	NA	NA	NA	5	Adult	NA	NA	B	NA	NA
2009	06/07/09	NA	NA	NA	Lycaenidae	Small_blue	20.5	NA	24.5	NA	NA	NA	NA	5	Adult	NA	NA	B	NA	NA
2009	22/05/2009	NA	NA	NA	Lycaenidae	Small_blue	20.5	NA	26.8	NA	NA	NA	NA	5	Adult	NA	NA	B	NA	NA
2009	23/05/2009	NA	NA	NA	Lycaenidae	Small_blue	20.6	NA	29	NA	NA	NA	NA	5	Adult	NA	NA	B	NA	NA
2009	23/06/2009	NA	NA	NA	Lycaenidae	Small_blue	20.6	NA	27.4	NA	NA	NA	NA	5	Adult	NA	NA	B	NA	NA
2009	23/05/2009	NA	NA	NA	Lycaenidae	Small_blue	20.7	NA	28.6	NA	NA	NA	NA	5	Adult	NA	NA	B	NA	NA
2009	23/05/2009	NA	NA	NA	Lycaenidae	Small_blue	20.9	NA	27.7	NA	NA	NA	NA	5	Adult	NA	NA	B	NA	NA
2009	12/06/09	NA	NA	NA	Lycaenidae	Small_blue	21.1	NA	26.9	NA	NA	NA	NA	5	Adult	NA	NA	B	NA	NA
2009	25/05/2009	NA	NA	NA	Lycaenidae	Small_blue	21.4	NA	26.5	NA	NA	NA	NA	5	Adult	NA	NA	B	NA	NA
2009	23/05/2009	NA	NA	NA	Lycaenidae	Small_blue	21.5	NA	32.4	NA	NA	NA	NA	5	Adult	NA	NA	B	NA	NA
2009	23/05/2009	NA	NA	NA	Lycaenidae	Small_blue	21.5	NA	34	NA	NA	NA	NA	5	Adult	NA	NA	B	NA	NA
2009	23/05/2009	NA	NA	NA	Lycaenidae	Small_blue	21.5	NA	25.3	NA	NA	NA	NA	5	Adult	NA	NA	B	NA	NA
2009	02/06/09	NA	NA	NA	Lycaenidae	Small_blue	21.6	NA	30.6	NA	NA	NA	NA	5	Adult	NA	NA	B	NA	NA
2009	23/05/2009	NA	NA	NA	Lycaenidae	Small_blue	21.6	NA	27.1	NA	NA	NA	NA	5	Adult	NA	NA	B	NA	NA
2009	23/06/2009	NA	NA	NA	Lycaenidae	Small_blue	21.6	NA	28.8	NA	NA	NA	NA	5	Adult	NA	NA	B	NA	NA
2009	23/06/2009	NA	NA	NA	Lycaenidae	Small_blue	21.7	NA	28.8	NA	NA	NA	NA	5	Adult	NA	NA	B	NA	NA
2009	23/06/2009	NA	NA	NA	Lycaenidae	Small_blue	21.9	NA	28.3	NA	NA	NA	NA	5	Adult	NA	NA	B	NA	NA
2018	19/06/2018	NA	NA	NA	Lycaenidae	Small_blue	22.1	22.7	26.1	NA	NA	NA	NA	5	Adult	NA	NA	B	NA	NA
2009	25/06/2009	NA	NA	NA	Lycaenidae	Small_blue	22.1	NA	30.3	NA	NA	NA	NA	5	Adult	NA	NA	B	NA	NA
2009	02/06/09	NA	NA	NA	Lycaenidae	Small_blue	22.2	NA	25	NA	NA	NA	NA	5	Adult	NA	NA	B	NA	NA
2009	25/06/2009	NA	NA	NA	Lycaenidae	Small_blue	22.2	NA	29	NA	NA	NA	NA	5	Adult	NA	NA	B	NA	NA
2009	25/06/2009	NA	NA	NA	Lycaenidae	Small_blue	22.3	NA	27.8	NA	NA	NA	NA	5	Adult	NA	NA	B	NA	NA
2009	25/06/2009	NA	NA	NA	Lycaenidae	Small_blue	22.6	NA	27.7	NA	NA	NA	NA	5	Adult	NA	NA	B	NA	NA
2009	02/06/09	NA	NA	NA	Lycaenidae	Small_blue	22.7	NA	26.8	NA	NA	NA	NA	5	Adult	NA	NA	B	NA	NA
2009	06/07/09	NA	NA	NA	Lycaenidae	Small_blue	22.7	NA	24.4	NA	NA	NA	NA	5	Adult	NA	NA	B	NA	NA
2018	17/07/2018	NA	NA	NA	Lycaenidae	Small_blue	22.7	NA	27.7	NA	NA	NA	NA	5	Adult	NA	NA	B	NA	NA
2009	25/06/2009	NA	NA	NA	Lycaenidae	Small_blue	22.7	NA	24.5	NA	NA	NA	NA	5	Adult	NA	NA	B	NA	NA
2009	25/06/2009	NA	NA	NA	Lycaenidae	Small_blue	22.8	NA	28.2	NA	NA	NA	NA	5	Adult	NA	NA	B	NA	NA
2009	02/06/09	NA	NA	NA	Lycaenidae	Small_blue	22.9	NA	26.7	NA	NA	NA	NA	5	Adult	NA	NA	B	NA	NA
2009	23/06/2009	NA	NA	NA	Lycaenidae	Small_blue	22.9	NA	28.6	NA	NA	NA	NA	5	Adult	NA	NA	B	NA	NA
2009	25/06/2009	NA	NA	NA	Lycaenidae	Small_blue	23	NA	30.9	NA	NA	NA	NA	5	Adult	NA	NA	B	NA	NA
2018	03/08/18	NA	NA	NA	Lycaenidae	Small_blue	23.1	NA	25.9	NA	NA	NA	NA	5	Adult	NA	NA	B	NA	NA
2009	25/06/2009	NA	NA	NA	Lycaenidae	Small_blue	23.1	NA	32.5	NA	NA	NA	NA	5	Adult	NA	NA	B	NA	NA
2009	02/06/09	NA	NA	NA	Lycaenidae	Small_blue	23.2	NA	26.6	NA	NA	NA	NA	5	Adult	NA	NA	B	NA	NA
2009	25/06/2009	NA	NA	NA	Lycaenidae	Small_blue	23.2	NA	26.1	NA	NA	NA	NA	5	Adult	NA	NA	B	NA	NA
2009	02/06/09	NA	NA	NA	Lycaenidae	Small_blue	23.3	NA	29.3	NA	NA	NA	NA	5	Adult	NA	NA	B	NA	NA
2009	02/06/09	NA	NA	NA	Lycaenidae	Small_blue	23.4	NA	28.1	NA	NA	NA	NA	5	Adult	NA	NA	B	NA	NA
2009	02/06/09	NA	NA	NA	Lycaenidae	Small_blue	23.5	NA	30.4	NA	NA	NA	NA	5	Adult	NA	NA	B	NA	NA
2009	23/06/2009	NA	NA	NA	Lycaenidae	Small_blue	23.5	NA	26.7	NA	NA	NA	NA	5	Adult	NA	NA	B	NA	NA
2009	02/06/09	NA	NA	NA	Lycaenidae	Small_blue	23.6	NA	29.3	NA	NA	NA	NA	5	Adult	NA	NA	B	NA	NA
2009	02/06/09	NA	NA	NA	Lycaenidae	Small_blue	23.6	NA	27.1	NA	NA	NA	NA	5	Adult	NA	NA	B	NA	NA
2009	02/06/09	NA	NA	NA	Lycaenidae	Small_blue	23.6	NA	28.2	NA	NA	NA	NA	5	Adult	NA	NA	B	NA	NA
2009	02/06/09	NA	NA	NA	Lycaenidae	Small_blue	23.6	NA	28.2	NA	NA	NA	NA	5	Adult	NA	NA	B	NA	NA
2009	02/06/09	NA	NA	NA	Lycaenidae	Small_blue	23.6	NA	28.2	NA	NA	NA	NA	5	Adult	NA	NA	B	NA	NA
2009	02/06/09	NA	NA	NA	Lycaenidae	Small_blue	23.6	NA	28.2	NA	NA	NA	NA	5	Adult	NA	NA	B	NA	NA
2009	02/06/09	NA	NA	NA	Lycaenidae	Small_blue	23.6	NA	28.2	NA	NA	NA	NA	5	Adult	NA	NA	B	NA	NA
2009	02/06/09	NA	NA	NA	Lycaenidae	Small_blue	23.6	NA	28.2	NA	NA	NA	NA	5	Adult	NA	NA	B	NA	NA
2009	02/06/09	NA	NA	NA	Lycaenidae	Small_blue	23.6	NA	28.2	NA	NA	NA	NA	5	Adult	NA	NA	B	NA	NA
2009	25/06/2009	NA	NA	NA	Lycaenidae	Small_blue	23.6	NA	31.4	NA	NA	NA	NA	5	Adult	NA	NA	B	NA	NA
2009	25/06/2009	NA	NA	NA	Lycaenidae	Small_blue	23.6	NA	29.4	NA	NA	NA	NA	5	Adult	NA	NA	B	NA	NA
2009	02/06/09	NA	NA	NA	Lycaenidae	Small_blue	23.7	NA	29	NA	NA	NA	NA	5	Adult	NA	NA	B	NA	NA
2009	23/06/2009	NA	NA	NA	Lycaenidae	Small_blue	23.9	NA	27.1	NA	NA	NA	NA	5	Adult	NA	NA	B	NA	NA
2009	02/06/09	NA	NA	NA	Lycaenidae	Small_blue	24.2	NA	31.4	NA	NA	NA	NA	5	Adult	NA	NA	B	NA	NA
2009	02/06/09	NA	NA	NA	Lycaenidae	Small_blue	24.2	NA	28.5	NA	NA	NA	NA	5	Adult	NA	NA	B	NA	NA
2009	23/06/2009	NA	NA	NA	Lycaenidae	Small_blue	24.2	NA	31.8	NA	NA	NA	NA	5	Adult	NA	NA	B	NA	NA
2009	02/06/09	NA	NA	NA	Lycaenidae	Small_blue	24.3	NA	27.2	NA	NA	NA	NA	5	Adult	NA	NA	B	NA	NA
2009	02/06/09	NA	NA	NA	Lycaenidae	Small_blue	24.4	NA	31.6	NA	NA	NA	NA	5	Adult	NA	NA	B	NA	NA
2009	02/06/09	NA	NA	NA	Lycaenidae	Small_blue	24.5	NA	32.2	NA	NA	NA	NA	5	Adult	NA	NA	B	NA	NA
2009	02/06/09	NA	NA	NA	Lycaenidae	Small_blue	24.9	NA	29.5	NA	NA	NA	NA	5	Adult	NA	NA	B	NA	NA
2009	02/06/09	NA	NA	NA	Lycaenidae	Small_blue	24.9	NA	31.2	NA	NA	NA	NA	5	Adult	NA	NA	B	NA	NA
2009	02/06/09	NA	NA	NA	Lycaenidae	Small_blue	25.3	NA	30.6	NA	NA	NA	NA	5	Adult	NA	NA	B	NA	NA
2009	02/06/09	NA	NA	NA	Lycaenidae	Small_blue	25.6	NA	29.9	NA	NA	NA	NA	5	Adult	NA	NA	B	NA	NA
2009	28/05/2009	NA	NA	NA	Lycaenidae	Small_blue	25.6	NA	27.2	NA	NA	NA	NA	5	Adult	NA	NA	B	NA	NA
2018	17/07/2018	NA	NA	NA	Lycaenidae	Small_blue	25.7	NA	30.7	NA	NA	NA	NA	5	Adult	NA	NA	B	NA	NA
2009	02/06/09	NA	NA	NA	Lycaenidae	Small_blue	25.9	NA	32.8	NA	NA	NA	NA	5	Adult	NA	NA	B	NA	NA
2009	25/06/2009	NA	NA	NA	Lycaenidae	Small_blue	25.9	NA	27.5	NA	NA	NA	NA	5	Adult	NA	NA	B	NA	NA
2018	03/08/18	NA	NA	NA	Lycaenidae	Small_blue	26	30.5	32.9	NA	NA	NA	NA	5	Adult	NA	NA	B	NA	NA
2009	24/06/2009	NA	NA	NA	Lycaenidae	Small_blue	26.3	NA	28.4	NA	NA	NA	NA	5	Adult	NA	NA	B	NA	NA
2018	02/08/18	NA	NA	NA	Lycaenidae	Small_blue	26.6	NA	30.5	NA	NA	NA	NA	5	Adult	NA	NA	B	NA	NA
2018	03/08/18	NA	NA	NA	Lycaenidae	Small_blue	27.1	NA	32.6	NA	NA	NA	NA	5	Adult	NA	NA	B	NA	NA
2009	01/07/09	NA	NA	NA	Lycaenidae	Small_blue	27.2	NA	29.8	NA	NA	NA	NA	5	Adult	NA	NA	B	NA	NA
2009	01/07/09	NA	NA	NA	Lycaenidae	Small_blue	27.2	NA	30.8	NA	NA	NA	NA	5	Adult	NA	NA	B	NA	NA
2018	03/08/18	NA	NA	NA	Lycaenidae	Small_blue	27.9	NA	33.6	NA	NA	NA	NA	5	Adult	NA	NA	B	NA	NA
2018	03/08/18	NA	NA	NA	Lycaenidae	Small_blue	28.1	NA	32.1	NA	NA	NA	NA	5	Adult	NA	NA	B	NA	NA
2009	01/07/09	NA	NA	NA	Lycaenidae	Small_blue	29.5	NA	32.2	NA	NA	NA	NA	5	Adult	NA	NA	B	NA	NA
2009	23/05/2009	NA	NA	NA	Lycaenidae	Small_blue	29.8	NA	23.9	NA	NA	NA	NA	5	Adult	NA	NA	B	NA	NA
2018	03/08/18	NA	NA	NA	Lycaenidae	Small_blue	30.5	NA	34.6	NA	NA	NA	NA	5	Adult	NA	NA	B	NA	NA
2022	06/02/22	TQ	NA	NA	Lycaenidae	Small_blue	18.7	17.6	29.8	13	NA	NA	NA	5	Adult	NA	NA	B	NA	NA
2022	06/02/22	TQ	NA	NA	Lycaenidae	Small_blue	20.8	22.2	26.8	12	NA	NA	NA	5	Adult	NA	NA	B	NA	NA
2022	06/02/22	TQ	NA	NA	Lycaenidae	Small_blue	19.3	23.4	23.8	12	NA	NA	NA	5	Adult	NA	NA	B	NA	NA
2019	05/22/19	TQ	NA	NA	Lycaenidae	Small_blue	17.4	19.2	25.3	1.02	NA	NA	NA	5	Adult	NA	NA	B	NA	NA
2019	05/22/19	TQ	NA	NA	Lycaenidae	Small_blue	18.3	23.8	25.8	1.12	NA	NA	NA	5	Adult	NA	NA	B	NA	NA
2019	05/22/19	TQ	NA	NA	Lycaenidae	Small_blue	19.1	20.5	23.6	1.25	NA	NA	NA	5	Adult	NA	NA	B	NA	NA
2019	05/22/19	TQ	NA	NA	Lycaenidae	Small_blue	21.3	24.7	27.2	1.16	NA	NA	NA	5	Adult	NA	NA	B	NA	NA
2019	06/27/19	TQ	NA	NA	Lycaenidae	Small_blue	17.6	19.8	20	NA	NA	NA	NA	5	Adult	NA	NA	B	NA	NA
2009	09/07/09	NA	NA	NA	Nymphalidae	Peacock	18.1	NA	26.7	NA	NA	NA	NA	4	Adult	NA	NA	B	NA	NA
2009	31/07/2009	NA	NA	NA	Nymphalidae	Peacock	18.4	NA	27.8	NA	NA	NA	NA	4	Adult	NA	NA	B	NA	NA
2009	31/07/2009	NA	NA	NA	Nymphalidae	Peacock	18.5	NA	26.5	NA	NA	NA	NA	4	Adult	NA	NA	B	NA	NA
2009	31/07/2009	NA	NA	NA	Nymphalidae	Peacock	19.3	NA	35.2	NA	NA	NA	NA	4	Adult	NA	NA	B	NA	NA
2009	31/07/2009	NA	NA	NA	Nymphalidae	Peacock	20.2	NA	29.8	NA	NA	NA	NA	4	Adult	NA	NA	B	NA	NA
2009	25/05/2009	NA	NA	NA	Nymphalidae	Peacock	21.2	NA	29.4	NA	NA	NA	NA	4	Adult	NA	NA	B	NA	NA
2009	31/07/2009	NA	NA	NA	Nymphalidae	Peacock	21.5	NA	32.4	NA	NA	NA	NA	4	Adult	NA	NA	B	NA	NA
2009	25/05/2009	NA	NA	NA	Nymphalidae	Peacock	22.1	NA	31	NA	NA	NA	NA	4	Adult	NA	NA	B	NA	NA
2018	18/07/2018	NA	NA	NA	Nymphalidae	Peacock	22.6	NA	28.7	NA	NA	NA	NA	4	Adult	NA	NA	B	NA	NA
2009	01/06/09	NA	NA	NA	Nymphalidae	Peacock	23.2	NA	28.2	NA	NA	NA	NA	4	Adult	NA	NA	B	NA	NA
2018	19/07/2018	NA	NA	NA	Nymphalidae	Peacock	25.5	25.6	29.8	NA	NA	NA	NA	4	Adult	NA	NA	B	NA	NA
2018	19/07/2018	NA	NA	NA	Nymphalidae	Peacock	25.5	NA	33	NA	NA	NA	NA	4	Adult	NA	NA	B	NA	NA
2018	19/07/2018	NA	NA	NA	Nymphalidae	Peacock	25.7	NA	31.7	NA	NA	NA	NA	4	Adult	NA	NA	B	NA	NA
2018	16/07/2018	NA	NA	NA	Nymphalidae	Peacock	27.1	28.6	37.9	NA	NA	NA	NA	4	Adult	NA	NA	B	NA	NA
2018	16/07/2018	NA	NA	NA	Nymphalidae	Peacock	27.3	29.5	33.6	NA	NA	NA	NA	4	Adult	NA	NA	B	NA	NA
2018	06/08/18	NA	NA	NA	Nymphalidae	Peacock	30.8	NA	31.9	NA	NA	NA	NA	4	Adult	NA	NA	B	NA	NA
2021	22/06/2021	TQ	438	NA	Nymphalidae	Peacock	13.5	14.6	15.6	2.17	NA	NA	Solo	6	Larva	Y	N	B	NA	NA
2021	22/06/2021	TQ	438	NA	Nymphalidae	Peacock	14.6	14.4	16.1	4.25	NA	NA	Solo	6	Larva	Y	N	B	NA	NA
2021	22/06/2021	TQ	438	NA	Nymphalidae	Peacock	14.6	14.3	15.8	2.74	NA	NA	Solo	6	Larva	Y	N	B	NA	NA
2021	22/06/2021	TQ	438	NA	Nymphalidae	Peacock	14.6	14.3	16	3.81	NA	NA	Solo	6	Larva	Y	N	B	NA	NA
2021	22/06/2021	TQ	438	NA	Nymphalidae	Peacock	14.9	15.7	18.7	3.4	NA	NA	Solo	6	Larva	Y	N	B	NA	NA
2021	22/06/2021	TQ	438	NA	Nymphalidae	Peacock	15	14.6	15.6	3.48	NA	NA	Solo	6	Larva	Y	N	B	NA	NA
2021	22/06/2021	TQ	438	NA	Nymphalidae	Peacock	15.4	18	26.7	3.71	NA	NA	Solo	6	Larva	Y	N	B	NA	NA
2021	22/06/2021	TQ	438	NA	Nymphalidae	Peacock	16.1	15.7	18.3	3.35	NA	NA	Solo	6	Larva	Y	N	B	NA	NA
2021	22/06/2021	TQ	438	NA	Nymphalidae	Peacock	16.6	16.5	23	NA	NA	NA	Solo	6	Larva	Y	N	B	NA	NA
2021	22/06/2021	TQ	438	NA	Nymphalidae	Peacock	17.2	18.3	24.1	NA	NA	NA	Solo	6	Larva	Y	N	B	NA	NA
2021	22/06/2021	TQ	438	NA	Nymphalidae	Peacock	17.4	18.8	24.9	3.66	NA	NA	Solo	6	Larva	Y	N	B	NA	NA
2021	22/06/2021	TQ	438	NA	Nymphalidae	Peacock	17.6	17.6	22.6	NA	NA	NA	Solo	6	Larva	Y	N	B	NA	NA
2021	22/06/2021	TQ	438	NA	Nymphalidae	Peacock	17.9	19.1	20.8	4.16	NA	NA	Solo	6	Larva	Y	N	B	NA	NA
2021	22/06/2021	TQ	438	NA	Nymphalidae	Peacock	18.9	19.8	26.8	2.86	NA	NA	Solo	6	Larva	Y	N	B	NA	NA
2021	22/06/2021	TQ	441	NA	Nymphalidae	Peacock	14.8	15	15.7	1.87	NA	NA	Gregarious	6	Larva	Y	N	B	NA	NA
2021	22/06/2021	TQ	441	NA	Nymphalidae	Peacock	16.5	15.7	16	1.18	NA	NA	Gregarious	6	Larva	Y	N	B	NA	NA
2021	22/06/2021	TQ	441	NA	Nymphalidae	Peacock	16.5	15.8	14.1	1.51	NA	NA	Gregarious	6	Larva	Y	N	B	NA	NA
2021	22/06/2021	TQ	441	NA	Nymphalidae	Peacock	16.5	12.6	13.5	1.17	NA	NA	Gregarious	6	Larva	Y	N	B	NA	NA
2021	22/06/2021	TQ	441	NA	Nymphalidae	Peacock	16.5	14.9	14.1	1.36	NA	NA	Gregarious	6	Larva	Y	N	B	NA	NA
2021	22/06/2021	TQ	441	NA	Nymphalidae	Peacock	16.5	14.5	15	1.04	NA	NA	Gregarious	6	Larva	Y	N	B	NA	NA
2021	22/06/2021	TQ	480	NA	Nymphalidae	Peacock	14	13.7	13.6	1.51	NA	NA	Gregarious	6	Larva	Y	N	B	NA	NA
2021	22/06/2021	TQ	480	NA	Nymphalidae	Peacock	14	13.8	13.6	1.35	NA	NA	Gregarious	6	Larva	Y	N	B	NA	NA
2021	22/06/2021	TQ	480	NA	Nymphalidae	Peacock	14	13.7	14.1	1.51	NA	NA	Gregarious	6	Larva	Y	N	B	NA	NA
2021	22/06/2021	TQ	480	NA	Nymphalidae	Peacock	14	15.1	14.8	1.29	NA	NA	Gregarious	6	Larva	Y	N	B	NA	NA
2021	22/06/2021	TQ	480	NA	Nymphalidae	Peacock	14	13.7	14.8	1.21	NA	NA	Gregarious	6	Larva	Y	N	B	NA	NA
2021	22/06/2021	TQ	480	NA	Nymphalidae	Peacock	14.1	14.6	14	1.35	NA	NA	Gregarious	6	Larva	Y	N	B	NA	NA
2021	22/06/2021	TQ	480	NA	Nymphalidae	Peacock	14.1	14	15.4	1.34	NA	NA	Gregarious	6	Larva	Y	N	B	NA	NA
2021	22/06/2021	TQ	480	NA	Nymphalidae	Peacock	14.1	14.5	14.9	1.57	NA	NA	Gregarious	6	Larva	Y	N	B	NA	NA
2021	22/06/2021	TQ	480	NA	Nymphalidae	Peacock	14.1	14.7	15	1.15	NA	NA	Gregarious	6	Larva	Y	N	B	NA	NA
2021	22/06/2021	TQ	480	NA	Nymphalidae	Peacock	14.1	15.2	15.1	1.32	NA	NA	Gregarious	6	Larva	Y	N	B	NA	NA
2021	05/07/21	PH	894	NA	Nymphalidae	Peacock	18.6	18.9	21.2	2.26	NA	NA	Gregarious	6	Larva	Y	N	B	NA	NA
2021	05/07/21	PH	894	NA	Nymphalidae	Peacock	18.6	17.8	19.7	2.49	NA	NA	Gregarious	6	Larva	Y	N	B	NA	NA
2021	05/07/21	PH	894	NA	Nymphalidae	Peacock	18.6	17.8	20.9	1.97	NA	NA	Gregarious	6	Larva	Y	N	B	NA	NA
2021	05/07/21	PH	894	NA	Nymphalidae	Peacock	18.6	17.9	19.4	2.07	NA	NA	Gregarious	6	Larva	Y	N	B	NA	NA
2021	05/07/21	PH	894	NA	Nymphalidae	Peacock	18.6	18.3	20.4	2.01	NA	NA	Gregarious	6	Larva	Y	N	B	NA	NA
2021	05/07/21	PH	1025	NA	Nymphalidae	Peacock	19.5	19.3	19.5	1.14	NA	NA	Gregarious	6	Larva	Y	N	B	NA	NA
2021	05/07/21	PH	1025	NA	Nymphalidae	Peacock	19.5	19.6	19.3	1.5	NA	NA	Gregarious	6	Larva	Y	N	B	NA	NA
2021	05/07/21	PH	1025	NA	Nymphalidae	Peacock	19.5	19.1	20.3	1.27	NA	NA	Gregarious	6	Larva	Y	N	B	NA	NA
2021	05/07/21	PH	1025	NA	Nymphalidae	Peacock	19.5	18.8	20.5	1.45	NA	NA	Gregarious	6	Larva	Y	N	B	NA	NA
2021	05/07/21	PH	1025	NA	Nymphalidae	Peacock	19.5	19.8	21.4	1.4	NA	NA	Gregarious	6	Larva	Y	N	B	NA	NA
2021	05/07/21	PH	1025	NA	Nymphalidae	Peacock	19.5	19.6	21.5	1.66	NA	NA	Gregarious	6	Larva	Y	N	B	NA	NA
2021	05/07/21	PH	1025	NA	Nymphalidae	Peacock	19.5	18.5	20	1.42	NA	NA	Gregarious	6	Larva	Y	N	B	NA	NA
2021	05/07/21	PH	1025	NA	Nymphalidae	Peacock	19.5	17.5	18.3	1.9	NA	NA	Gregarious	6	Larva	Y	N	B	NA	NA
2021	05/07/21	PH	1025	NA	Nymphalidae	Peacock	19.5	21.5	23	1.52	NA	NA	Gregarious	6	Larva	Y	N	B	NA	NA
2021	05/07/21	PH	1025	NA	Nymphalidae	Peacock	19.5	21	21.6	1.48	NA	NA	Gregarious	6	Larva	Y	N	B	NA	NA
2021	05/07/21	PH	1025	NA	Nymphalidae	Peacock	19.5	19.2	18.5	0.99	NA	NA	Gregarious	6	Larva	Y	N	B	NA	NA
2021	05/07/21	PH	1025	NA	Nymphalidae	Peacock	19.5	18.9	19.6	1.48	NA	NA	Gregarious	6	Larva	Y	N	B	NA	NA
2021	05/07/21	PH	1025	NA	Nymphalidae	Peacock	19.5	19.2	20.6	2.11	NA	NA	Gregarious	6	Larva	Y	N	B	NA	NA
2021	05/07/21	PH	1025	NA	Nymphalidae	Peacock	19.5	19.1	20.4	1.46	NA	NA	Gregarious	6	Larva	Y	N	B	NA	NA
2021	05/07/21	PH	1025	NA	Nymphalidae	Peacock	19.5	16.3	19.2	1.67	NA	NA	Gregarious	6	Larva	Y	N	B	NA	NA
2021	05/07/21	PH	1025	NA	Nymphalidae	Peacock	20	19.6	21.5	2.92	NA	NA	Gregarious	6	Larva	Y	N	B	NA	NA
2021	05/07/21	PH	1025	NA	Nymphalidae	Peacock	20	19.8	21.2	2.41	NA	NA	Gregarious	6	Larva	Y	N	B	NA	NA
2021	05/07/21	PH	1025	NA	Nymphalidae	Peacock	20	19.8	21.2	2.71	NA	NA	Gregarious	6	Larva	Y	N	B	NA	NA
2021	05/07/21	PH	1025	NA	Nymphalidae	Peacock	20	20.4	23.6	2.12	NA	NA	Gregarious	6	Larva	Y	N	B	NA	NA
2021	05/07/21	PH	1025	NA	Nymphalidae	Peacock	20	18.9	19.5	2.32	NA	NA	Gregarious	6	Larva	Y	N	B	NA	NA
2021	05/07/21	PH	1025	NA	Nymphalidae	Peacock	20.3	20.2	21.8	1.69	NA	NA	Gregarious	6	Larva	Y	N	B	NA	NA
2021	05/07/21	PH	1025	NA	Nymphalidae	Peacock	20.3	20	22.6	2.4	NA	NA	Gregarious	6	Larva	Y	N	B	NA	NA
2021	05/07/21	PH	1025	NA	Nymphalidae	Peacock	20.3	20.3	21.3	2.17	NA	NA	Gregarious	6	Larva	Y	N	B	NA	NA
2021	05/07/21	PH	1025	NA	Nymphalidae	Peacock	20.3	19.8	21.6	1.97	NA	NA	Gregarious	6	Larva	Y	N	B	NA	NA
2021	05/07/21	PH	1025	NA	Nymphalidae	Peacock	20.3	20.9	21.9	2.32	NA	NA	Gregarious	6	Larva	Y	N	B	NA	NA
2021	05/07/21	PH	1025	NA	Nymphalidae	Peacock	21.5	20.8	22.2	1.96	NA	NA	Gregarious	6	Larva	Y	N	B	NA	NA
2021	05/07/21	PH	1025	NA	Nymphalidae	Peacock	21.5	17.8	19.1	2.51	NA	NA	Gregarious	6	Larva	Y	N	B	NA	NA
2021	05/07/21	PH	1025	NA	Nymphalidae	Peacock	21.5	19.7	24.5	2.15	NA	NA	Gregarious	6	Larva	Y	N	B	NA	NA
2021	05/07/21	PH	1025	NA	Nymphalidae	Peacock	21.5	20.7	22.6	2.06	NA	NA	Gregarious	6	Larva	Y	N	B	NA	NA
2021	05/07/21	PH	1025	NA	Nymphalidae	Peacock	21.5	19.7	22	2.4	NA	NA	Gregarious	6	Larva	Y	N	B	NA	NA
2021	01/07/21	BD	1395	NA	Nymphalidae	Peacock	18.4	19.7	17.4	0.9	NA	NA	Gregarious	6	Larva	Y	N	B	NA	NA
2021	01/07/21	BD	1395	NA	Nymphalidae	Peacock	18.4	18.9	19.4	1.31	NA	NA	Gregarious	6	Larva	Y	N	B	NA	NA
2021	01/07/21	BD	1395	NA	Nymphalidae	Peacock	18.4	19.2	20.7	1.05	NA	NA	Gregarious	6	Larva	Y	N	B	NA	NA
2021	01/07/21	BD	1395	NA	Nymphalidae	Peacock	18.4	17.6	19	1.23	NA	NA	Gregarious	6	Larva	Y	N	B	NA	NA
2021	01/07/21	BD	1395	NA	Nymphalidae	Peacock	18.4	18.8	23.2	0.95	NA	NA	Gregarious	6	Larva	Y	N	B	NA	NA
2021	01/07/21	BD	1395	NA	Nymphalidae	Peacock	19.4	20.8	24	4.11	NA	NA	Solo	6	Larva	Y	N	B	NA	NA
2021	01/07/21	BD	1395	NA	Nymphalidae	Peacock	19.4	20.9	22.7	2.74	NA	NA	Solo	6	Larva	Y	N	B	NA	NA
2021	01/07/21	BD	1395	NA	Nymphalidae	Peacock	19.4	20	26.1	2.85	NA	NA	Solo	6	Larva	Y	N	B	NA	NA
2021	01/07/21	BD	1395	NA	Nymphalidae	Peacock	19.4	20.8	24.9	2.95	NA	NA	Solo	6	Larva	Y	N	B	NA	NA
2021	01/07/21	BD	1395	NA	Nymphalidae	Peacock	19.4	21	25.2	2.71	NA	NA	Solo	6	Larva	Y	N	B	NA	NA
2021	01/07/21	BD	1395	NA	Nymphalidae	Peacock	20.2	21.8	23.9	1.45	NA	NA	Gregarious	6	Larva	Y	N	B	NA	NA
2021	01/07/21	BD	1395	NA	Nymphalidae	Peacock	20.2	20.3	22.3	1.31	NA	NA	Gregarious	6	Larva	Y	N	B	NA	NA
2021	01/07/21	BD	1395	NA	Nymphalidae	Peacock	20.2	20.5	21.8	1.31	NA	NA	Gregarious	6	Larva	Y	N	B	NA	NA
2021	01/07/21	BD	1395	NA	Nymphalidae	Peacock	20.2	22.8	23.8	1.3	NA	NA	Gregarious	6	Larva	Y	N	B	NA	NA
2021	01/07/21	BD	1395	NA	Nymphalidae	Peacock	20.2	22.2	27.3	1.49	NA	NA	Gregarious	6	Larva	Y	N	B	NA	NA
2021	05/07/21	PH	1502	NA	Nymphalidae	Peacock	19.9	20.2	26.5	3.64	NA	NA	Solo	6	Larva	Y	N	B	NA	NA
2021	07/07/21	PH	1504	NA	Nymphalidae	Peacock	23.1	21.3	23.7	2.94	NA	NA	Solo	6	Larva	Y	N	B	NA	NA
2021	07/07/21	PH	1504	NA	Nymphalidae	Peacock	23.1	21.3	23.8	4.32	NA	NA	Solo	6	Larva	Y	N	B	NA	NA
2021	07/07/21	PH	1504	NA	Nymphalidae	Peacock	23.1	24.4	30.8	3.38	NA	NA	Solo	6	Larva	Y	N	B	NA	NA
2021	07/07/21	PH	1504	NA	Nymphalidae	Peacock	23.1	27	29.5	3	NA	NA	Solo	6	Larva	Y	N	B	NA	NA
2021	07/07/21	PH	1504	NA	Nymphalidae	Peacock	23.1	21	27.5	3.17	NA	NA	Solo	6	Larva	Y	N	B	NA	NA
2021	07/07/21	PH	1504	NA	Nymphalidae	Peacock	23.1	21.7	27.4	2.76	NA	NA	Solo	6	Larva	Y	N	B	NA	NA
2021	22/06/2021	TQ	1555	NA	Nymphalidae	Peacock	13.8	13.6	14.5	0.58	NA	NA	Gregarious	6	Larva	Y	N	B	NA	NA
2021	22/06/2021	TQ	1555	NA	Nymphalidae	Peacock	13.8	13.8	13.3	0.68	NA	NA	Gregarious	6	Larva	Y	N	B	NA	NA
2021	22/06/2021	TQ	1555	NA	Nymphalidae	Peacock	13.8	12.3	13.2	0.8	NA	NA	Gregarious	6	Larva	Y	N	B	NA	NA
2021	22/06/2021	TQ	1555	NA	Nymphalidae	Peacock	13.8	12.2	13.4	0.71	NA	NA	Gregarious	6	Larva	Y	N	B	NA	NA
2021	22/06/2021	TQ	1555	NA	Nymphalidae	Peacock	13.8	11.9	12.4	0.78	NA	NA	Gregarious	6	Larva	Y	N	B	NA	NA
2021	29/06/2021	TQ	1555	NA	Nymphalidae	Peacock	14.1	13.8	13.8	1.61	NA	NA	Gregarious	6	Larva	Y	N	B	NA	NA
2021	29/06/2021	TQ	1555	NA	Nymphalidae	Peacock	14.1	13.5	13.9	1.81	NA	NA	Gregarious	6	Larva	Y	N	B	NA	NA
2021	29/06/2021	TQ	1555	NA	Nymphalidae	Peacock	14.6	14.6	14.7	1.42	NA	NA	Gregarious	6	Larva	Y	N	B	NA	NA
2021	22/06/2021	TQ	1555	NA	Nymphalidae	Peacock	14.8	14.6	14.4	1.11	NA	NA	Gregarious	6	Larva	Y	N	B	NA	NA
2021	22/06/2021	TQ	1555	NA	Nymphalidae	Peacock	14.8	13.3	13.5	1.21	NA	NA	Gregarious	6	Larva	Y	N	B	NA	NA
2021	22/06/2021	TQ	1555	NA	Nymphalidae	Peacock	14.8	12.2	12	1.06	NA	NA	Gregarious	6	Larva	Y	N	B	NA	NA
2021	22/06/2021	TQ	1555	NA	Nymphalidae	Peacock	14.8	15.1	13.7	1.18	NA	NA	Gregarious	6	Larva	Y	N	B	NA	NA
2021	22/06/2021	TQ	1555	NA	Nymphalidae	Peacock	14.8	14.5	15.4	1.28	NA	NA	Gregarious	6	Larva	Y	N	B	NA	NA
2021	25/06/2021	TQ	1560	NA	Nymphalidae	Peacock	15.6	19.7	20.3	1.59	NA	NA	Gregarious	6	Larva	Y	N	B	NA	NA
2021	25/06/2021	TQ	1560	NA	Nymphalidae	Peacock	15.8	16.8	20.1	1.46	NA	NA	Gregarious	6	Larva	Y	N	B	NA	NA
2021	25/06/2021	TQ	1560	NA	Nymphalidae	Peacock	16.1	17.5	20.4	1.41	NA	NA	Gregarious	6	Larva	Y	N	B	NA	NA
2021	25/06/2021	TQ	1560	NA	Nymphalidae	Peacock	16.1	17.2	20.3	1.57	NA	NA	Gregarious	6	Larva	Y	N	B	NA	NA
2021	25/06/2021	TQ	1560	NA	Nymphalidae	Peacock	16.2	19.1	20.1	1.22	NA	NA	Gregarious	6	Larva	Y	N	B	NA	NA
2021	25/06/2021	TQ	1560	NA	Nymphalidae	Peacock	16.4	18.4	21.5	1.38	NA	NA	Gregarious	6	Larva	Y	N	B	NA	NA
2021	25/06/2021	TQ	1560	NA	Nymphalidae	Peacock	16.5	18.5	21.1	1.37	NA	NA	Gregarious	6	Larva	Y	N	B	NA	NA
2021	25/06/2021	TQ	1560	NA	Nymphalidae	Peacock	16.5	18.5	20	1.51	NA	NA	Gregarious	6	Larva	Y	N	B	NA	NA
2021	25/06/2021	TQ	1560	NA	Nymphalidae	Peacock	17.1	18.9	18.3	1.4	NA	NA	Gregarious	6	Larva	Y	N	B	NA	NA
2021	25/06/2021	TQ	1560	NA	Nymphalidae	Peacock	18.3	20.2	20.7	1.16	NA	NA	Gregarious	6	Larva	Y	N	B	NA	NA
2022	22/06/2022	TK	1788	4	Nymphalidae	Peacock	27.7	27.1	29.3	3.37	NA	NA	Solo	6	Larva	Y	N	B	NA	NA
2022	22/06/2022	TK	1788	4	Nymphalidae	Peacock	31.7	25.3	29.4	NA	NA	NA	Solo	6	Larva	Y	N	B	NA	NA
2022	22/06/2022	TK	1795	10	Nymphalidae	Peacock	24.1	25.3	27.5	3.77	NA	NA	Solo	6	Larva	Y	N	B	NA	NA
2022	22/06/2022	TK	1795	10	Nymphalidae	Peacock	24.4	24.9	27.8	3.49	NA	NA	Solo	6	Larva	Y	N	B	NA	NA
2022	22/06/2022	TK	1795	10	Nymphalidae	Peacock	26	26.9	28.2	3.44	NA	NA	Solo	6	Larva	Y	N	B	NA	NA
2022	22/06/2022	TK	1795	10	Nymphalidae	Peacock	28.6	30.3	34	3.62	NA	NA	Solo	6	Larva	Y	N	B	NA	NA
2022	22/06/2022	TK	1795	10	Nymphalidae	Peacock	30.7	30.2	32.3	3.4	NA	NA	Solo	6	Larva	Y	N	B	NA	NA
2022	23/06/2022	TQ	1802	4	Nymphalidae	Peacock	16.8	17.2	17.5	3.08	NA	NA	Solo	6	Larva	Y	N	B	NA	NA
2022	23/06/2022	TQ	1802	4	Nymphalidae	Peacock	17	17.9	18.9	2.8	NA	NA	Solo	6	Larva	Y	N	B	NA	NA
2022	23/06/2022	TQ	1802	4	Nymphalidae	Peacock	18.2	18.1	19	3.38	NA	NA	Solo	6	Larva	Y	N	B	NA	NA
2022	23/06/2022	TQ	1802	4	Nymphalidae	Peacock	18.3	18.3	18.8	NA	NA	NA	Solo	6	Larva	Y	N	B	NA	NA
2022	24/06/2022	TQ	1807	9	Nymphalidae	Peacock	20.3	21.2	22.6	3.47	NA	NA	Solo	6	Larva	Y	N	B	NA	NA
2022	24/06/2022	TQ	1807	9	Nymphalidae	Peacock	21	22	25	3.55	NA	NA	Solo	6	Larva	Y	N	B	NA	NA
2022	24/06/2022	TQ	1814	16	Nymphalidae	Peacock	20.6	22.1	22.7	2.69	NA	NA	Solo	6	Larva	Y	N	B	NA	NA
2022	24/06/2022	TQ	1814	16	Nymphalidae	Peacock	21	21.1	23	3.1	NA	NA	Solo	6	Larva	Y	N	B	NA	NA
2022	24/06/2022	TQ	1814	16	Nymphalidae	Peacock	21	22.1	23.8	2.7	NA	NA	Solo	6	Larva	Y	N	B	NA	NA
2022	24/06/2022	TQ	1815	17	Nymphalidae	Peacock	19.7	23	22.4	3.44	NA	NA	Solo	6	Larva	Y	N	B	NA	NA
2022	24/06/2022	TQ	1815	17	Nymphalidae	Peacock	19.8	21.7	23.8	4.28	NA	NA	Solo	6	Larva	Y	N	B	NA	NA
2022	24/06/2022	TQ	1815	17	Nymphalidae	Peacock	20.2	22.9	24.9	3.51	NA	NA	Solo	6	Larva	Y	N	B	NA	NA
2022	24/06/2022	TQ	1819	21	Nymphalidae	Peacock	22.5	21.4	27	3.27	NA	NA	Solo	6	Larva	Y	N	B	NA	NA
2022	24/06/2022	TQ	1819	21	Nymphalidae	Peacock	22.6	22.8	23.8	2.4	NA	NA	Solo	6	Larva	Y	N	B	NA	NA
2022	28/06/2022	TQ	1827	29	Nymphalidae	Peacock	14.4	15.8	17.8	2.2	NA	NA	Gregarious	6	Larva	Y	N	B	NA	NA
2022	28/06/2022	TQ	1827	29	Nymphalidae	Peacock	14.4	20.1	20.5	2.13	NA	NA	Gregarious	6	Larva	Y	N	B	NA	NA
2022	28/06/2022	TQ	1827	29	Nymphalidae	Peacock	14.4	23.1	23.7	2.01	NA	NA	Gregarious	6	Larva	Y	N	B	NA	NA
2022	28/06/2022	TQ	1827	29	Nymphalidae	Peacock	14.4	22.4	28.1	2.07	NA	NA	Gregarious	6	Larva	Y	N	B	NA	NA
2022	28/06/2022	TQ	1827	29	Nymphalidae	Peacock	19.1	19.3	25.3	2.26	NA	NA	Gregarious	6	Larva	Y	N	B	NA	NA
2022	28/06/2022	TQ	1827	29	Nymphalidae	Peacock	19.1	20.3	24.7	2.23	NA	NA	Gregarious	6	Larva	Y	N	B	NA	NA
2022	28/06/2022	TQ	1827	29	Nymphalidae	Peacock	19.1	19.8	25.1	2.27	NA	NA	Gregarious	6	Larva	Y	N	B	NA	NA
2022	28/06/2022	TQ	1827	29	Nymphalidae	Peacock	19.1	21.4	23.1	2.02	NA	NA	Gregarious	6	Larva	Y	N	B	NA	NA
2022	28/06/2022	TQ	1833	35	Nymphalidae	Peacock	16.9	16.9	21.7	2.35	NA	NA	Gregarious	6	Larva	Y	N	B	NA	NA
2022	28/06/2022	TQ	1833	35	Nymphalidae	Peacock	16.9	18	21.3	2.36	NA	NA	Gregarious	6	Larva	Y	N	B	NA	NA
2022	28/06/2022	TQ	1833	35	Nymphalidae	Peacock	18.8	20.2	22	2.16	NA	NA	Gregarious	6	Larva	Y	N	B	NA	NA
2022	28/06/2022	TQ	1833	35	Nymphalidae	Peacock	18.8	20.4	24	2.5	NA	NA	Gregarious	6	Larva	Y	N	B	NA	NA
2022	28/06/2022	TQ	1833	35	Nymphalidae	Peacock	18.8	20.9	25.4	2.64	NA	NA	Gregarious	6	Larva	Y	N	B	NA	NA
2022	28/06/2022	TQ	1833	35	Nymphalidae	Peacock	19.3	19.5	24.7	2.65	NA	NA	Gregarious	6	Larva	Y	N	B	NA	NA
2022	28/06/2022	TQ	1833	35	Nymphalidae	Peacock	19.3	19.3	24.2	2.8	NA	NA	Gregarious	6	Larva	Y	N	B	NA	NA
2022	28/06/2022	TQ	1833	35	Nymphalidae	Peacock	19.3	19.1	24.9	2.27	NA	NA	Gregarious	6	Larva	Y	N	B	NA	NA
2022	28/06/2022	TQ	1839	41	Nymphalidae	Peacock	19	18.6	21.8	4.84	NA	NA	Solo	6	Larva	Y	N	B	NA	NA
2022	28/06/2022	TQ	1839	41	Nymphalidae	Peacock	19	19.8	21.5	3.28	NA	NA	Solo	6	Larva	Y	N	B	NA	NA
2022	28/06/2022	TQ	1839	41	Nymphalidae	Peacock	19	19.5	21.7	4.24	NA	NA	Solo	6	Larva	Y	N	B	NA	NA
2022	28/06/2022	TQ	1839	41	Nymphalidae	Peacock	19	19.6	21.9	3.88	NA	NA	Solo	6	Larva	Y	N	B	NA	NA
2022	28/06/2022	TQ	1841	43	Nymphalidae	Peacock	19.7	28.8	30.9	4.35	NA	NA	Solo	6	Larva	Y	N	B	NA	NA
2022	29/06/2022	PH	1847	48	Nymphalidae	Peacock	15.1	17.2	17.8	2	NA	NA	Gregarious	6	Larva	Y	N	B	NA	NA
2022	29/06/2022	PH	1847	48	Nymphalidae	Peacock	15.1	16.9	17.8	2.09	NA	NA	Gregarious	6	Larva	Y	N	B	NA	NA
2022	29/06/2022	PH	1847	48	Nymphalidae	Peacock	15.1	18.6	19.8	2.27	NA	NA	Gregarious	6	Larva	Y	N	B	NA	NA
2022	29/06/2022	PH	1847	48	Nymphalidae	Peacock	15.1	19.5	20.6	2.32	NA	NA	Gregarious	6	Larva	Y	N	B	NA	NA
2022	29/06/2022	PH	1847	48	Nymphalidae	Peacock	15.1	16.6	18.2	2	NA	NA	Gregarious	6	Larva	Y	N	B	NA	NA
2022	29/06/2022	PH	1847	48	Nymphalidae	Peacock	15.3	16.9	19.3	1.86	NA	NA	Gregarious	6	Larva	Y	N	B	NA	NA
2022	29/06/2022	PH	1847	48	Nymphalidae	Peacock	15.3	16.9	19.3	3.61	NA	NA	Solo	6	Larva	Y	N	B	NA	NA
2022	29/06/2022	PH	1847	48	Nymphalidae	Peacock	15.9	16.6	17.9	3.62	NA	NA	Solo	6	Larva	Y	N	B	NA	NA
2022	29/06/2022	PH	1847	48	Nymphalidae	Peacock	16.6	16.7	20	1.66	NA	NA	Gregarious	6	Larva	Y	N	B	NA	NA
2022	29/06/2022	PH	1847	48	Nymphalidae	Peacock	16.6	17.4	19	2.14	NA	NA	Gregarious	6	Larva	Y	N	B	NA	NA
2022	29/06/2022	PH	1847	48	Nymphalidae	Peacock	16.6	16	19.2	1.92	NA	NA	Gregarious	6	Larva	Y	N	B	NA	NA
2022	29/06/2022	PH	1847	48	Nymphalidae	Peacock	16.6	16.1	18	2.04	NA	NA	Gregarious	6	Larva	Y	N	B	NA	NA
2022	29/06/2022	PH	1847	48	Nymphalidae	Peacock	17.6	18.5	19.2	4.3	NA	NA	Solo	6	Larva	Y	N	B	NA	NA
2022	29/06/2022	PH	1847	48	Nymphalidae	Peacock	17.6	18.5	19.3	3.74	NA	NA	Solo	6	Larva	Y	N	B	NA	NA
2022	29/06/2022	PH	1847	48	Nymphalidae	Peacock	17.8	17.7	19	4.42	NA	NA	Solo	6	Larva	Y	N	B	NA	NA
2022	29/06/2022	PH	1847	48	Nymphalidae	Peacock	18.2	18.8	20.5	4.5	NA	NA	Solo	6	Larva	Y	N	B	NA	NA
2022	29/06/2022	PH	1847	48	Nymphalidae	Peacock	18.5	19.3	20.6	3.36	NA	NA	Solo	6	Larva	Y	N	B	NA	NA
2022	29/06/2022	PH	1847	48	Nymphalidae	Peacock	18.6	19.7	20.1	3.83	NA	NA	Solo	6	Larva	Y	N	B	NA	NA
2022	29/06/2022	PH	1847	48	Nymphalidae	Peacock	18.6	19.7	20.6	3.93	NA	NA	Solo	6	Larva	Y	N	B	NA	NA
2022	29/06/2022	PH	1847	48	Nymphalidae	Peacock	19.1	20.2	21.5	3.84	NA	NA	Solo	6	Larva	Y	N	B	NA	NA
2022	29/06/2022	PH	1854	55	Nymphalidae	Peacock	15.2	16.5	20.7	3.13	NA	NA	Solo	6	Larva	Y	N	B	NA	NA
2022	29/06/2022	PH	1854	55	Nymphalidae	Peacock	17.9	18.4	19.3	3.37	NA	NA	Solo	6	Larva	Y	N	B	NA	NA
2022	29/06/2022	PH	1854	55	Nymphalidae	Peacock	18.8	19.4	22.4	4.23	NA	NA	Solo	6	Larva	Y	N	B	NA	NA
2022	29/06/2022	PH	1854	55	Nymphalidae	Peacock	19.2	18.1	24	3.8	NA	NA	Solo	6	Larva	Y	N	B	NA	NA
2022	29/06/2022	PH	1854	55	Nymphalidae	Peacock	19.2	18.1	23.1	3.39	NA	NA	Solo	6	Larva	Y	N	B	NA	NA
2022	29/06/2022	PH	1854	55	Nymphalidae	Peacock	19.5	19.7	22	4.16	NA	NA	Solo	6	Larva	Y	N	B	NA	NA
2022	29/06/2022	PH	1854	55	Nymphalidae	Peacock	19.5	20.1	22.3	3.67	NA	NA	Solo	6	Larva	Y	N	B	NA	NA
2022	29/06/2022	PH	1854	55	Nymphalidae	Peacock	19.8	20.4	21.7	4.56	NA	NA	Solo	6	Larva	Y	N	B	NA	NA
2022	29/06/2022	PH	1856	57	Nymphalidae	Peacock	19.9	23.7	30.8	3.8	NA	NA	Solo	6	Larva	Y	N	B	NA	NA
2022	29/06/2022	PH	1856	57	Nymphalidae	Peacock	21.3	21.6	26.1	4.19	NA	NA	Solo	6	Larva	Y	N	B	NA	NA
2022	29/06/2022	PH	1856	57	Nymphalidae	Peacock	23.4	23.8	27.9	3.24	NA	NA	Solo	6	Larva	Y	N	B	NA	NA
2022	29/06/2022	PH	1858	59	Nymphalidae	Peacock	20.3	22.5	22	0.96	NA	NA	Gregarious	6	Larva	Y	N	B	NA	NA
2022	29/06/2022	PH	1858	59	Nymphalidae	Peacock	20.3	22.5	22.8	0.9	NA	NA	Gregarious	6	Larva	Y	N	B	NA	NA
2022	29/06/2022	PH	1858	59	Nymphalidae	Peacock	20.3	22.5	22.4	0.44	NA	NA	Gregarious	6	Larva	Y	N	B	NA	NA
2022	29/06/2022	PH	1858	59	Nymphalidae	Peacock	20.3	22.5	18.7	0.97	NA	NA	Gregarious	6	Larva	Y	N	B	NA	NA
2022	29/06/2022	PH	1858	59	Nymphalidae	Peacock	20.3	22.5	22.3	0.87	NA	NA	Gregarious	6	Larva	Y	N	B	NA	NA
2022	29/06/2022	PH	1858	59	Nymphalidae	Peacock	20.3	22.5	23	0.98	NA	NA	Gregarious	6	Larva	Y	N	B	NA	NA
2022	29/06/2022	PH	1861	61	Nymphalidae	Peacock	18.5	18.4	22.3	3.61	NA	NA	Solo	6	Larva	Y	N	B	NA	NA
2022	29/06/2022	PH	1861	61	Nymphalidae	Peacock	19.8	20.1	23.4	4.01	NA	NA	Solo	6	Larva	Y	N	B	NA	NA
2022	29/06/2022	PH	1861	61	Nymphalidae	Peacock	22	25.7	27.5	3.67	NA	NA	Solo	6	Larva	Y	N	B	NA	NA
2022	30/06/2022	PH	1866	66	Nymphalidae	Peacock	17.6	20.3	23.5	4.6	NA	NA	Solo	6	Larva	Y	N	B	NA	NA
2022	30/06/2022	PH	1866	66	Nymphalidae	Peacock	19.8	20.4	24	3.52	NA	NA	Solo	6	Larva	Y	N	B	NA	NA
2022	30/06/2022	PH	1876	76	Nymphalidae	Peacock	17	18.6	20.7	2.29	NA	NA	Gregarious	6	Larva	Y	N	B	NA	NA
2022	30/06/2022	PH	1876	76	Nymphalidae	Peacock	17	17.9	20	2.22	NA	NA	Gregarious	6	Larva	Y	N	B	NA	NA
2022	30/06/2022	PH	1876	76	Nymphalidae	Peacock	17	17.4	20.3	2.14	NA	NA	Gregarious	6	Larva	Y	N	B	NA	NA
2022	30/06/2022	PH	1876	76	Nymphalidae	Peacock	17	20.2	20.5	1.7	NA	NA	Gregarious	6	Larva	Y	N	B	NA	NA
2022	30/06/2022	PH	1876	76	Nymphalidae	Peacock	17	18.2	20.4	1.6	NA	NA	Gregarious	6	Larva	Y	N	B	NA	NA
2022	30/06/2022	PH	1876	76	Nymphalidae	Peacock	19.1	19.9	21	2.03	NA	NA	Gregarious	6	Larva	Y	N	B	NA	NA
2022	30/06/2022	PH	1876	76	Nymphalidae	Peacock	19.1	19.9	20.7	1.82	NA	NA	Gregarious	6	Larva	Y	N	B	NA	NA
2022	30/06/2022	PH	1876	76	Nymphalidae	Peacock	19.1	19.1	21.4	2.1	NA	NA	Gregarious	6	Larva	Y	N	B	NA	NA
2022	30/06/2022	PH	1876	76	Nymphalidae	Peacock	19.1	19.1	20.3	1.7	NA	NA	Gregarious	6	Larva	Y	N	B	NA	NA
2022	30/06/2022	PH	1876	76	Nymphalidae	Peacock	19.1	19.1	21.1	1.51	NA	NA	Gregarious	6	Larva	Y	N	B	NA	NA
2022	30/06/2022	PH	1878	78	Nymphalidae	Peacock	18.5	20.8	24.1	3.44	NA	NA	Solo	6	Larva	Y	N	B	NA	NA
2022	30/06/2022	PH	1879	79	Nymphalidae	Peacock	18	18.4	20.8	3.74	NA	NA	Solo	6	Larva	Y	N	B	NA	NA
2022	30/06/2022	PH	1879	79	Nymphalidae	Peacock	18.6	20.1	23.2	2.34	NA	NA	Solo	6	Larva	Y	N	B	NA	NA
2022	30/06/2022	PH	1879	79	Nymphalidae	Peacock	18.7	20.2	23.4	2.82	NA	NA	Solo	6	Larva	Y	N	B	NA	NA
2022	30/06/2022	PH	1879	79	Nymphalidae	Peacock	18.8	20.3	21.9	3.59	NA	NA	Solo	6	Larva	Y	N	B	NA	NA
2022	30/06/2022	PH	1879	79	Nymphalidae	Peacock	18.9	19.7	21.3	3.89	NA	NA	Solo	6	Larva	Y	N	B	NA	NA
2022	30/06/2022	PH	1879	79	Nymphalidae	Peacock	19.1	19.4	21.5	3.26	NA	NA	Solo	6	Larva	Y	N	B	NA	NA
2022	30/06/2022	PH	1879	79	Nymphalidae	Peacock	19.4	19.5	22.3	3.19	NA	NA	Solo	6	Larva	Y	N	B	NA	NA
2022	30/06/2022	PH	1881	81	Nymphalidae	Peacock	18	17.9	20.3	3.75	NA	NA	Solo	6	Larva	Y	N	B	NA	NA
2022	01/07/22	PH	1897	97	Nymphalidae	Peacock	14.3	16.6	21.1	3.29	NA	NA	Solo	6	Larva	Y	N	B	NA	NA
2022	01/07/22	PH	1897	97	Nymphalidae	Peacock	16	18.2	27.6	3.35	NA	NA	Solo	6	Larva	Y	N	B	NA	NA
2022	01/07/22	PH	1897	97	Nymphalidae	Peacock	16.3	17.9	27	3.46	NA	NA	Solo	6	Larva	Y	N	B	NA	NA
2022	01/07/22	PH	1897	97	Nymphalidae	Peacock	16.7	17.5	23.3	3.19	NA	NA	Solo	6	Larva	Y	N	B	NA	NA
2022	01/07/22	PH	1897	97	Nymphalidae	Peacock	16.8	18.4	22.9	3.41	NA	NA	Solo	6	Larva	Y	N	B	NA	NA
2022	01/07/22	PH	1897	97	Nymphalidae	Peacock	17.4	19	22.2	3.26	NA	NA	Solo	6	Larva	Y	N	B	NA	NA
2022	01/07/22	PH	1897	97	Nymphalidae	Peacock	17.4	16.1	20.7	3.32	NA	NA	Solo	6	Larva	Y	N	B	NA	NA
2022	01/07/22	PH	1897	97	Nymphalidae	Peacock	17.6	17.9	22.3	3.28	NA	NA	Solo	6	Larva	Y	N	B	NA	NA
2022	01/07/22	PH	1897	97	Nymphalidae	Peacock	18.5	20.1	23.8	3.39	NA	NA	Solo	6	Larva	Y	N	B	NA	NA
2022	01/07/22	PH	1897	97	Nymphalidae	Peacock	19.7	2.5	19.6	2.5	NA	NA	Solo	6	Larva	Y	N	B	NA	NA
2022	04/07/22	BD	1941	141	Nymphalidae	Peacock	20.7	24.5	25.4	1.23	NA	NA	Gregarious	6	Larva	Y	N	B	NA	NA
2022	04/07/22	BD	1941	141	Nymphalidae	Peacock	20.7	24.5	26.9	1.28	NA	NA	Gregarious	6	Larva	Y	N	B	NA	NA
2022	04/07/22	BD	1941	141	Nymphalidae	Peacock	20.7	24.5	25	1.11	NA	NA	Gregarious	6	Larva	Y	N	B	NA	NA
2022	04/07/22	BD	1941	141	Nymphalidae	Peacock	20.7	24.5	20.5	1	NA	NA	Gregarious	6	Larva	Y	N	B	NA	NA
2022	04/07/22	BD	1941	141	Nymphalidae	Peacock	20.7	20.2	30.1	1.14	NA	NA	Gregarious	6	Larva	Y	N	B	NA	NA
2022	04/07/22	BD	1941	141	Nymphalidae	Peacock	20.7	20.2	31.9	0.97	NA	NA	Gregarious	6	Larva	Y	N	B	NA	NA
2022	04/07/22	BD	1941	141	Nymphalidae	Peacock	20.7	20.2	23.4	1.31	NA	NA	Gregarious	6	Larva	Y	N	B	NA	NA
2022	04/07/22	BD	1941	141	Nymphalidae	Peacock	20.7	20.2	25	1.16	NA	NA	Gregarious	6	Larva	Y	N	B	NA	NA
2022	04/07/22	BD	1941	141	Nymphalidae	Peacock	20.7	20.2	25.3	1.37	NA	NA	Gregarious	6	Larva	Y	N	B	NA	NA
2022	04/07/22	BD	1941	141	Nymphalidae	Peacock	20.7	20.2	24.9	1.26	NA	NA	Gregarious	6	Larva	Y	N	B	NA	NA
2022	05/07/22	BD	2005	205	Nymphalidae	Peacock	19.5	20.8	23.1	2.02	NA	NA	Gregarious	6	Larva	Y	N	B	NA	NA
2022	05/07/22	BD	2005	205	Nymphalidae	Peacock	19.5	20.8	21.6	2.14	NA	NA	Gregarious	6	Larva	Y	N	B	NA	NA
2022	05/07/22	BD	2005	205	Nymphalidae	Peacock	19.5	20.8	22.1	2.24	NA	NA	Gregarious	6	Larva	Y	N	B	NA	NA
2022	05/07/22	BD	2005	205	Nymphalidae	Peacock	19.5	20.8	20.9	1.98	NA	NA	Gregarious	6	Larva	Y	N	B	NA	NA
2022	05/07/22	BD	2005	205	Nymphalidae	Peacock	19.5	20.8	22.2	1.95	NA	NA	Gregarious	6	Larva	Y	N	B	NA	NA
2022	05/07/22	BD	2005	205	Nymphalidae	Peacock	19.8	19.9	22.6	2.38	NA	NA	Gregarious	6	Larva	Y	N	B	NA	NA
2022	05/07/22	BD	2005	205	Nymphalidae	Peacock	19.8	19.9	22.8	1.89	NA	NA	Gregarious	6	Larva	Y	N	B	NA	NA
2022	05/07/22	BD	2005	205	Nymphalidae	Peacock	19.8	19.9	23	2.09	NA	NA	Gregarious	6	Larva	Y	N	B	NA	NA
2022	05/07/22	BD	2005	205	Nymphalidae	Peacock	19.8	19.9	23	2.24	NA	NA	Gregarious	6	Larva	Y	N	B	NA	NA
2022	05/07/22	BD	2005	205	Nymphalidae	Peacock	19.8	19.9	22.5	2	NA	NA	Gregarious	6	Larva	Y	N	B	NA	NA
2022	05/07/22	BD	2026	226	Nymphalidae	Peacock	19.5	19.4	26.4	3.98	NA	NA	Solo	6	Larva	Y	N	B	NA	NA
2022	05/07/22	BD	2026	226	Nymphalidae	Peacock	19.7	20.1	25	3.81	NA	NA	Solo	6	Larva	Y	N	B	NA	NA
2022	05/07/22	BD	2026	226	Nymphalidae	Peacock	20	21.4	26.7	3.48	NA	NA	Solo	6	Larva	Y	N	B	NA	NA
2022	05/07/22	BD	2026	226	Nymphalidae	Peacock	21.7	21.4	26	3.21	NA	NA	Solo	6	Larva	Y	N	B	NA	NA
2022	05/07/22	BD	2026	226	Nymphalidae	Peacock	21.9	26.2	32.6	3.55	NA	NA	Solo	6	Larva	Y	N	B	NA	NA
2022	05/07/22	BD	2026	226	Nymphalidae	Peacock	22.4	21.6	24.4	3.6	NA	NA	Solo	6	Larva	Y	N	B	NA	NA
2022	05/07/22	BD	2026	226	Nymphalidae	Peacock	22.4	25.5	29.7	3.16	NA	NA	Solo	6	Larva	Y	N	B	NA	NA
2022	05/07/22	BD	2026	226	Nymphalidae	Peacock	22.6	22.2	27.2	3.6	NA	NA	Solo	6	Larva	Y	N	B	NA	NA
2022	05/07/22	BD	2026	226	Nymphalidae	Peacock	24.5	25.1	27.7	3.18	NA	NA	Solo	6	Larva	Y	N	B	NA	NA
2022	06/07/22	BD	2057	257	Nymphalidae	Peacock	19.3	20.3	21.8	3.41	NA	NA	Solo	6	Larva	Y	N	B	NA	NA
2022	06/07/22	BD	2057	257	Nymphalidae	Peacock	19.4	20.6	22.8	3.96	NA	NA	Solo	6	Larva	Y	N	B	NA	NA
2022	06/07/22	BD	2057	257	Nymphalidae	Peacock	19.5	19.8	21.6	3.36	NA	NA	Solo	6	Larva	Y	N	B	NA	NA
2022	06/07/22	BD	2057	257	Nymphalidae	Peacock	19.5	20.4	23.1	3.99	NA	NA	Solo	6	Larva	Y	N	B	NA	NA
2022	06/07/22	BD	2057	257	Nymphalidae	Peacock	19.8	20.6	21.6	3.07	NA	NA	Solo	6	Larva	Y	N	B	NA	NA
2021	28/06/2021	TK	749	NA	Nymphalidae	Red_admiral	15.1	15.4	15.5	1.91	15.6	NA	Solo	6	Larva	N	Y	B	3	15.6
2021	30/06/2021	BD	1311	NA	Nymphalidae	Red_admiral	13.6	15.5	15	2.56	15.7	NA	Solo	6	Larva	N	Y	B	3	15.7
2021	30/06/2021	BD	1304	NA	Nymphalidae	Red_admiral	14	16.7	17.4	1.61	16.9	NA	Solo	6	Larva	N	Y	B	3	16.9
2021	01/07/21	BD	1459	NA	Nymphalidae	Red_admiral	17.6	17.3	18.3	2.27	17.1	NA	Solo	6	Larva	N	Y	B	3	17.1
2021	30/06/2021	BD	1327	NA	Nymphalidae	Red_admiral	14.7	17.2	18	2.43	17.2	NA	Solo	6	Larva	N	Y	B	3	17.2
2022	01/07/22	PH	1906	106	Nymphalidae	Red_admiral	19.6	18.1	19.5	0.62	18.1	NA	Solo	6	Larva	N	Y	B	3	18.1
2021	05/07/21	PH	895	NA	Nymphalidae	Red_admiral	17.6	18	18.5	1.95	18.4	NA	Solo	6	Larva	N	Y	B	3	18.4
2021	05/07/21	PH	1025	NA	Nymphalidae	Red_admiral	19.8	19.6	21.1	2.18	19.4	NA	Solo	6	Larva	N	Y	B	3	19.4
2021	05/07/21	PH	1058	NA	Nymphalidae	Red_admiral	18.7	19.6	20.2	2.17	19.4	NA	Solo	6	Larva	N	Y	B	3	19.4
2022	05/07/22	BD	2012	212	Nymphalidae	Red_admiral	19.4	19.5	20.4	0.62	19.8	NA	Solo	6	Larva	N	Y	B	3	19.8
2021	01/07/21	BD	1408	NA	Nymphalidae	Red_admiral	18.3	20	20.5	2.56	20.4	NA	Solo	6	Larva	N	Y	B	3	20.4
2022	04/07/22	BD	1939	139	Nymphalidae	Red_admiral	18.4	19.9	23	0.8	20.5	NA	Solo	6	Larva	N	Y	B	3	20.5
2022	30/06/2022	PH	1887	87	Nymphalidae	Red_admiral	19.7	20.1	23.2	1.9	20.6	NA	Solo	6	Larva	N	Y	B	3	20.6
2022	01/07/22	PH	1924	124	Nymphalidae	Red_admiral	18.4	20.3	20.6	0.43	20.6	NA	Solo	6	Larva	N	Y	B	3	20.6
2021	01/07/21	BD	1429	NA	Nymphalidae	Red_admiral	17.9	22.8	22.7	1.22	20.9	NA	Solo	6	Larva	N	Y	B	3	20.9
2022	24/06/2022	TQ	1806	8	Nymphalidae	Red_admiral	20.7	21.1	22.2	1.38	22	NA	Solo	6	Larva	N	Y	B	3	22
2022	06/07/22	BD	2040	240	Nymphalidae	Red_admiral	21	21.5	24.4	0.67	22.6	NA	Solo	6	Larva	N	Y	B	3	22.6
2021	01/07/21	BD	1363	NA	Nymphalidae	Red_admiral	17.2	21.2	26.5	1.29	23.5	NA	Solo	6	Larva	N	Y	B	3	23.5
2021	05/07/21	PH	1644	NA	Nymphalidae	Red_admiral	20.7	23.1	25.7	0.68	24.2	NA	Solo	6	Larva	N	Y	B	3	24.2
2021	05/07/21	PH	942	NA	Nymphalidae	Red_admiral	19.1	23.3	24	0.82	24.4	NA	Solo	6	Larva	N	Y	B	3	24.4
2022	29/06/2022	PH	1860	60	Nymphalidae	Red_admiral	22.5	22.2	25.9	2	24.5	NA	Solo	6	Larva	N	Y	B	3	24.5
2022	29/06/2022	PH	1856	57	Nymphalidae	Red_admiral	23.4	24.8	28.6	1.06	25.3	NA	Solo	6	Larva	N	Y	B	3	25.3
2009	31/07/2009	NA	NA	NA	Nymphalidae	Red_admiral	19.9	NA	31.2	NA	NA	NA	NA	6	Adult	NA	NA	B	NA	NA
2018	27/09/2018	NA	NA	NA	Nymphalidae	Red_admiral	21.3	NA	27.1	NA	NA	NA	NA	6	Adult	NA	NA	B	NA	NA
2018	15/08/2018	NA	NA	NA	Nymphalidae	Red_admiral	22.6	NA	25.3	NA	NA	NA	NA	6	Adult	NA	NA	B	NA	NA
2018	24/07/2018	NA	NA	NA	Nymphalidae	Red_admiral	25.3	NA	30	NA	NA	NA	NA	6	Adult	NA	NA	B	NA	NA
2018	04/08/18	NA	NA	NA	Nymphalidae	Red_admiral	26.3	NA	32.2	NA	NA	NA	NA	6	Adult	NA	NA	B	NA	NA
2018	03/08/18	NA	NA	NA	Nymphalidae	Red_admiral	26.4	NA	32.1	NA	NA	NA	NA	6	Adult	NA	NA	B	NA	NA
2018	03/08/18	NA	NA	NA	Nymphalidae	Red_admiral	27	NA	33.6	NA	NA	NA	NA	6	Adult	NA	NA	B	NA	NA
2018	03/08/18	NA	NA	NA	Nymphalidae	Red_admiral	27.1	NA	30.5	NA	NA	NA	NA	6	Adult	NA	NA	B	NA	NA
2009	30/06/2009	NA	NA	NA	Nymphalidae	Red_admiral	27.1	NA	34.1	NA	NA	NA	NA	6	Adult	NA	NA	B	NA	NA
2018	27/07/2018	NA	NA	NA	Nymphalidae	Red_admiral	30	30.7	33.4	NA	NA	NA	NA	6	Adult	NA	NA	B	NA	NA
2018	21/06/2018	NA	NA	NA	Nymphalidae	Small_tortoiseshell	15.3	NA	27.2	NA	NA	NA	NA	4	Adult	NA	NA	B	NA	NA
2018	11/05/18	NA	NA	NA	Nymphalidae	Small_tortoiseshell	15.6	16.4	17.5	NA	NA	NA	NA	4	Adult	NA	NA	B	NA	NA
2009	09/09/09	NA	NA	NA	Nymphalidae	Small_tortoiseshell	15.8	NA	21.8	NA	NA	NA	NA	4	Adult	NA	NA	B	NA	NA
2018	18/05/2018	NA	NA	NA	Nymphalidae	Small_tortoiseshell	15.8	21.7	34	NA	NA	NA	NA	4	Adult	NA	NA	B	NA	NA
2009	09/07/09	NA	NA	NA	Nymphalidae	Small_tortoiseshell	16.9	NA	29.2	NA	NA	NA	NA	4	Adult	NA	NA	B	NA	NA
2018	28/06/2018	NA	NA	NA	Nymphalidae	Small_tortoiseshell	16.9	NA	24.7	NA	NA	NA	NA	4	Adult	NA	NA	B	NA	NA
2018	18/05/2018	NA	NA	NA	Nymphalidae	Small_tortoiseshell	17.3	NA	28.3	NA	NA	NA	NA	4	Adult	NA	NA	B	NA	NA
2018	25/09/2018	NA	NA	NA	Nymphalidae	Small_tortoiseshell	17.8	18.3	24.2	NA	NA	NA	NA	4	Adult	NA	NA	B	NA	NA
2009	14/07/2009	NA	NA	NA	Nymphalidae	Small_tortoiseshell	18.5	NA	29.2	NA	NA	NA	NA	4	Adult	NA	NA	B	NA	NA
2009	13/07/2009	NA	NA	NA	Nymphalidae	Small_tortoiseshell	18.9	NA	26.7	NA	NA	NA	NA	4	Adult	NA	NA	B	NA	NA
2009	25/08/2009	NA	NA	NA	Nymphalidae	Small_tortoiseshell	19.1	NA	30.7	NA	NA	NA	NA	4	Adult	NA	NA	B	NA	NA
2009	06/07/09	NA	NA	NA	Nymphalidae	Small_tortoiseshell	19.7	NA	28.7	NA	NA	NA	NA	4	Adult	NA	NA	B	NA	NA
2009	13/07/2009	NA	NA	NA	Nymphalidae	Small_tortoiseshell	19.9	NA	25.6	NA	NA	NA	NA	4	Adult	NA	NA	B	NA	NA
2018	27/06/2018	NA	NA	NA	Nymphalidae	Small_tortoiseshell	21.5	22.5	31.2	NA	NA	NA	NA	4	Adult	NA	NA	B	NA	NA
2009	24/06/2009	NA	NA	NA	Nymphalidae	Small_tortoiseshell	21.8	NA	28.6	NA	NA	NA	NA	4	Adult	NA	NA	B	NA	NA
2009	24/06/2009	NA	NA	NA	Nymphalidae	Small_tortoiseshell	21.8	NA	23.8	NA	NA	NA	NA	4	Adult	NA	NA	B	NA	NA
2009	25/06/2009	NA	NA	NA	Nymphalidae	Small_tortoiseshell	22.3	NA	31.7	NA	NA	NA	NA	4	Adult	NA	NA	B	NA	NA
2018	28/06/2018	NA	NA	NA	Nymphalidae	Small_tortoiseshell	23.2	NA	28.5	NA	NA	NA	NA	4	Adult	NA	NA	B	NA	NA
2018	02/07/18	NA	NA	NA	Nymphalidae	Small_tortoiseshell	23.5	NA	31.5	NA	NA	NA	NA	4	Adult	NA	NA	B	NA	NA
2018	27/06/2018	NA	NA	NA	Nymphalidae	Small_tortoiseshell	24.1	24.8	29.7	NA	NA	NA	NA	4	Adult	NA	NA	B	NA	NA
2009	25/06/2009	NA	NA	NA	Nymphalidae	Small_tortoiseshell	24.6	NA	35.5	NA	NA	NA	NA	4	Adult	NA	NA	B	NA	NA
2018	27/06/2018	NA	NA	NA	Nymphalidae	Small_tortoiseshell	24.8	NA	31.3	NA	NA	NA	NA	4	Adult	NA	NA	B	NA	NA
2018	19/07/2018	NA	NA	NA	Nymphalidae	Small_tortoiseshell	24.9	25.3	32.2	NA	NA	NA	NA	4	Adult	NA	NA	B	NA	NA
2018	27/06/2018	NA	NA	NA	Nymphalidae	Small_tortoiseshell	25.2	NA	31	NA	NA	NA	NA	4	Adult	NA	NA	B	NA	NA
2018	27/06/2018	NA	NA	NA	Nymphalidae	Small_tortoiseshell	25.2	25.5	29.5	NA	NA	NA	NA	4	Adult	NA	NA	B	NA	NA
2018	27/06/2018	NA	NA	NA	Nymphalidae	Small_tortoiseshell	25.6	NA	32.7	NA	NA	NA	NA	4	Adult	NA	NA	B	NA	NA
2009	23/05/2009	NA	NA	NA	Nymphalidae	Small_tortoiseshell	26	NA	30.2	NA	NA	NA	NA	4	Adult	NA	NA	B	NA	NA
2009	30/06/2009	NA	NA	NA	Nymphalidae	Small_tortoiseshell	26.7	NA	33.6	NA	NA	NA	NA	4	Adult	NA	NA	B	NA	NA
2018	02/07/18	NA	NA	NA	Nymphalidae	Small_tortoiseshell	26.9	NA	32.2	NA	NA	NA	NA	4	Adult	NA	NA	B	NA	NA
2009	30/06/2009	NA	NA	NA	Nymphalidae	Small_tortoiseshell	27	NA	32.8	NA	NA	NA	NA	4	Adult	NA	NA	B	NA	NA
2009	30/06/2009	NA	NA	NA	Nymphalidae	Small_tortoiseshell	27.4	NA	32.6	NA	NA	NA	NA	4	Adult	NA	NA	B	NA	NA
2018	23/07/2018	NA	NA	NA	Nymphalidae	Small_tortoiseshell	28.5	29	34.5	NA	NA	NA	NA	4	Adult	NA	NA	B	NA	NA
2009	30/06/2009	NA	NA	NA	Nymphalidae	Small_tortoiseshell	29.9	NA	38.1	NA	NA	NA	NA	4	Adult	NA	NA	B	NA	NA
2021	04/08/21	TQ	430	NA	Nymphalidae	Small_tortoiseshell	22.9	23.7	30.3	1.24	NA	NA	Gregarious	4	Larva	Y	N	B	NA	NA
2021	04/08/21	TQ	430	NA	Nymphalidae	Small_tortoiseshell	23.3	29	31.1	1.37	NA	NA	Gregarious	4	Larva	Y	N	B	NA	NA
2021	04/08/21	TQ	430	NA	Nymphalidae	Small_tortoiseshell	24.8	25.2	27.6	1.2	NA	NA	Gregarious	4	Larva	Y	N	B	NA	NA
2021	04/08/21	TQ	430	NA	Nymphalidae	Small_tortoiseshell	25.3	27.1	31.2	1.1	NA	NA	Gregarious	4	Larva	Y	N	B	NA	NA
2021	04/08/21	TQ	430	NA	Nymphalidae	Small_tortoiseshell	26.8	26.5	30.5	1.13	NA	NA	Gregarious	4	Larva	Y	N	B	NA	NA
2021	22/06/2021	TQ	438	NA	Nymphalidae	Small_tortoiseshell	16.4	19.9	24.4	NA	NA	NA	Solo	4	Larva	Y	N	B	NA	NA
2021	22/06/2021	TQ	438	NA	Nymphalidae	Small_tortoiseshell	16.6	16.7	18.3	NA	NA	NA	Solo	4	Larva	Y	N	B	NA	NA
2021	21/06/2021	BD	1113	NA	Nymphalidae	Small_tortoiseshell	13.8	13.2	13.9	2.88	NA	NA	Solo	4	Larva	Y	N	B	NA	NA
2021	21/06/2021	BD	1113	NA	Nymphalidae	Small_tortoiseshell	13.9	13.1	14.3	3.29	NA	NA	Solo	4	Larva	Y	N	B	NA	NA
2021	21/06/2021	BD	1113	NA	Nymphalidae	Small_tortoiseshell	14.1	13.5	15.1	3	NA	NA	Solo	4	Larva	Y	N	B	NA	NA
2021	21/06/2021	BD	1114	NA	Nymphalidae	Small_tortoiseshell	13.7	13.8	15.4	2.41	Solo	NA	Solo	4	Larva	Y	N	B	NA	NA
2021	21/06/2021	BD	1114	NA	Nymphalidae	Small_tortoiseshell	13.8	12.4	13.9	2.07	Solo	NA	Solo	4	Larva	Y	N	B	NA	NA
2021	21/06/2021	BD	1114	NA	Nymphalidae	Small_tortoiseshell	13.9	14.1	15	2.25	NA	NA	Solo	4	Larva	Y	N	B	NA	NA
2021	21/06/2021	BD	1114	NA	Nymphalidae	Small_tortoiseshell	14	14	14.7	2.5	NA	NA	Solo	4	Larva	Y	N	B	NA	NA
2021	21/06/2021	BD	1114	NA	Nymphalidae	Small_tortoiseshell	14.3	14.2	14.7	2.1	NA	NA	Solo	4	Larva	Y	N	B	NA	NA
2021	21/06/2021	BD	1114	NA	Nymphalidae	Small_tortoiseshell	14.7	14.1	15.1	2.28	NA	NA	Solo	4	Larva	Y	N	B	NA	NA
2021	30/06/2021	BD	1320	NA	Nymphalidae	Small_tortoiseshell	13.4	14.1	15	2.6	NA	NA	Solo	4	Larva	Y	N	B	NA	NA
2021	30/06/2021	BD	1320	NA	Nymphalidae	Small_tortoiseshell	13.8	13.8	14.1	2.42	NA	NA	Solo	4	Larva	Y	N	B	NA	NA
2021	30/06/2021	BD	1320	NA	Nymphalidae	Small_tortoiseshell	14.1	13.9	14.6	2.95	NA	NA	Solo	4	Larva	Y	N	B	NA	NA
2022	24/06/2022	TQ	1814	16	Nymphalidae	Small_tortoiseshell	20.6	21.5	21.6	0.84	NA	NA	Gregarious	4	Larva	Y	N	B	NA	NA
2022	24/06/2022	TQ	1814	16	Nymphalidae	Small_tortoiseshell	20.6	21.5	23	0.88	NA	NA	Gregarious	4	Larva	Y	N	B	NA	NA
2022	24/06/2022	TQ	1814	16	Nymphalidae	Small_tortoiseshell	20.6	21.5	21.2	0.83	NA	NA	Gregarious	4	Larva	Y	N	B	NA	NA
2022	24/06/2022	TQ	1814	16	Nymphalidae	Small_tortoiseshell	20.6	21.5	22.9	1.01	NA	NA	Gregarious	4	Larva	Y	N	B	NA	NA
2022	24/06/2022	TQ	1814	16	Nymphalidae	Small_tortoiseshell	20.6	21.5	21.5	0.81	NA	NA	Gregarious	4	Larva	Y	N	B	NA	NA
2022	24/06/2022	TQ	1814	16	Nymphalidae	Small_tortoiseshell	20.6	21.5	23.2	0.6	NA	NA	Gregarious	4	Larva	Y	N	B	NA	NA
2022	24/06/2022	TQ	1814	16	Nymphalidae	Small_tortoiseshell	20.6	21.5	23.5	0.91	NA	NA	Gregarious	4	Larva	Y	N	B	NA	NA
2022	24/06/2022	TQ	1814	16	Nymphalidae	Small_tortoiseshell	20.6	21.5	21.1	0.78	NA	NA	Gregarious	4	Larva	Y	N	B	NA	NA
2022	24/06/2022	TQ	1814	16	Nymphalidae	Small_tortoiseshell	20.6	21.5	20.7	0.91	NA	NA	Gregarious	4	Larva	Y	N	B	NA	NA
2022	24/06/2022	TQ	1814	16	Nymphalidae	Small_tortoiseshell	20.6	21.5	21.8	0.92	NA	NA	Gregarious	4	Larva	Y	N	B	NA	NA
2022	04/07/22	BD	1931	131	Nymphalidae	Small_tortoiseshell	19	20.5	19.6	0.5	Y	NA	Gregarious	4	Larva	Y	N	B	NA	NA
2022	04/07/22	BD	1931	131	Nymphalidae	Small_tortoiseshell	19	20.5	20.5	0.51	Y	NA	Gregarious	4	Larva	Y	N	B	NA	NA
2022	04/07/22	BD	1931	131	Nymphalidae	Small_tortoiseshell	19	20.5	21.9	0.49	Y	NA	Gregarious	4	Larva	Y	N	B	NA	NA
2022	04/07/22	BD	1931	131	Nymphalidae	Small_tortoiseshell	19	20.5	22.4	0.63	Y	NA	Gregarious	4	Larva	Y	N	B	NA	NA
2022	04/07/22	BD	1931	131	Nymphalidae	Small_tortoiseshell	19	20.5	21.3	0.71	Y	NA	Gregarious	4	Larva	Y	N	B	NA	NA
2022	04/07/22	BD	1931	131	Nymphalidae	Small_tortoiseshell	19	20.5	18.9	0.6	Y	NA	Gregarious	4	Larva	Y	N	B	NA	NA
2022	04/07/22	BD	1931	131	Nymphalidae	Small_tortoiseshell	19	20.5	20.4	0.61	Y	NA	Gregarious	4	Larva	Y	N	B	NA	NA
2022	04/07/22	BD	1931	131	Nymphalidae	Small_tortoiseshell	19	22.5	25.2	0.48	Y	NA	Gregarious	4	Larva	Y	N	B	NA	NA
2022	04/07/22	BD	1931	131	Nymphalidae	Small_tortoiseshell	19	22.5	20.9	0.52	Y	NA	Gregarious	4	Larva	Y	N	B	NA	NA
2022	04/07/22	BD	1931	131	Nymphalidae	Small_tortoiseshell	19	22.5	22	0.49	Y	NA	Gregarious	4	Larva	Y	N	B	NA	NA
2022	04/07/22	BD	1945	145	Nymphalidae	Small_tortoiseshell	18.4	21.2	21.2	0.36	Y	NA	Gregarious	4	Larva	Y	N	B	NA	NA
2022	04/07/22	BD	1945	145	Nymphalidae	Small_tortoiseshell	18.4	21.2	20.9	0.43	Y	NA	Gregarious	4	Larva	Y	N	B	NA	NA
2022	04/07/22	BD	1945	145	Nymphalidae	Small_tortoiseshell	18.4	21.2	19.5	0.44	Y	NA	Gregarious	4	Larva	Y	N	B	NA	NA
2022	04/07/22	BD	1945	145	Nymphalidae	Small_tortoiseshell	18.4	21.2	20	0.49	Y	NA	Gregarious	4	Larva	Y	N	B	NA	NA
2022	04/07/22	BD	1945	145	Nymphalidae	Small_tortoiseshell	18.4	21.2	19.6	0.54	Y	NA	Gregarious	4	Larva	Y	N	B	NA	NA
2022	04/07/22	BD	1945	145	Nymphalidae	Small_tortoiseshell	18.4	21.2	20.2	0.29	Y	NA	Gregarious	4	Larva	Y	N	B	NA	NA
2022	04/07/22	BD	1945	145	Nymphalidae	Small_tortoiseshell	18.4	21.2	20.8	0.42	Y	NA	Gregarious	4	Larva	Y	N	B	NA	NA
2022	04/07/22	BD	1945	145	Nymphalidae	Small_tortoiseshell	18.4	21.2	19.2	0.39	Y	NA	Gregarious	4	Larva	Y	N	B	NA	NA
2022	04/07/22	BD	1945	145	Nymphalidae	Small_tortoiseshell	18.4	21.2	18	0.35	Y	NA	Gregarious	4	Larva	Y	N	B	NA	NA
2022	04/07/22	BD	1945	145	Nymphalidae	Small_tortoiseshell	18.4	21.2	18.8	0.41	Y	NA	Gregarious	4	Larva	Y	N	B	NA	NA
2022	04/07/22	BD	1959	159	Nymphalidae	Small_tortoiseshell	21.4	22.2	21.9	1.07	Y	NA	Gregarious	4	Larva	Y	N	B	NA	NA
2022	04/07/22	BD	1959	159	Nymphalidae	Small_tortoiseshell	21.4	22.2	23.7	1.05	Y	NA	Gregarious	4	Larva	Y	N	B	NA	NA
2022	04/07/22	BD	1959	159	Nymphalidae	Small_tortoiseshell	21.4	22.2	26.2	1.04	Y	NA	Gregarious	4	Larva	Y	N	B	NA	NA
2022	04/07/22	BD	1959	159	Nymphalidae	Small_tortoiseshell	21.8	26.3	21.5	0.88	Y	NA	Gregarious	4	Larva	Y	N	B	NA	NA
2022	04/07/22	BD	1959	159	Nymphalidae	Small_tortoiseshell	21.8	26.3	27.7	1.06	Y	NA	Gregarious	4	Larva	Y	N	B	NA	NA
2022	04/07/22	BD	1959	159	Nymphalidae	Small_tortoiseshell	21.8	26.3	30	0.9	Y	NA	Gregarious	4	Larva	Y	N	B	NA	NA
2022	04/07/22	BD	1959	159	Nymphalidae	Small_tortoiseshell	21.8	26.3	27.2	0.95	Y	NA	Gregarious	4	Larva	Y	N	B	NA	NA
2022	04/07/22	BD	1959	159	Nymphalidae	Small_tortoiseshell	21.8	26.3	28.5	0.77	Y	NA	Gregarious	4	Larva	Y	N	B	NA	NA
2022	04/07/22	BD	1959	159	Nymphalidae	Small_tortoiseshell	21.8	26.3	25.6	0.96	Y	NA	Gregarious	4	Larva	Y	N	B	NA	NA
2022	04/07/22	BD	1959	159	Nymphalidae	Small_tortoiseshell	21.8	26.3	25.4	0.79	Y	NA	Gregarious	4	Larva	Y	N	B	NA	NA
2022	05/07/22	BD	2007	207	Nymphalidae	Small_tortoiseshell	19.3	20.9	20.4	0.36	Y	NA	Gregarious	4	Larva	Y	N	B	NA	NA
2022	05/07/22	BD	2007	207	Nymphalidae	Small_tortoiseshell	19.3	20.9	20.8	0.28	Y	NA	Gregarious	4	Larva	Y	N	B	NA	NA
2022	05/07/22	BD	2007	207	Nymphalidae	Small_tortoiseshell	19.3	20.9	21.6	0.25	Y	NA	Gregarious	4	Larva	Y	N	B	NA	NA
2022	05/07/22	BD	2007	207	Nymphalidae	Small_tortoiseshell	19.3	20.9	20.7	0.37	Y	NA	Gregarious	4	Larva	Y	N	B	NA	NA
2022	05/07/22	BD	2007	207	Nymphalidae	Small_tortoiseshell	19.3	20.9	20.7	0.28	Y	NA	Gregarious	4	Larva	Y	N	B	NA	NA
2022	05/07/22	BD	2007	207	Nymphalidae	Small_tortoiseshell	19.3	20.9	19.8	0.3	Y	NA	Gregarious	4	Larva	Y	N	B	NA	NA
2022	05/07/22	BD	2007	207	Nymphalidae	Small_tortoiseshell	19.3	20.9	20.8	0.34	Y	NA	Gregarious	4	Larva	Y	N	B	NA	NA
2022	05/07/22	BD	2007	207	Nymphalidae	Small_tortoiseshell	19.3	20.9	21.1	0.18	Y	NA	Gregarious	4	Larva	Y	N	B	NA	NA
2022	05/07/22	BD	2007	207	Nymphalidae	Small_tortoiseshell	19.3	20.9	21.4	0.33	Y	NA	Gregarious	4	Larva	Y	N	B	NA	NA
2022	05/07/22	BD	2007	207	Nymphalidae	Small_tortoiseshell	19.3	20.9	20.1	0.29	Y	NA	Gregarious	4	Larva	Y	N	B	NA	NA
2022	05/07/22	BD	2017	217	Nymphalidae	Small_tortoiseshell	21.4	27.3	21.6	0.49	Y	NA	Gregarious	4	Larva	Y	N	B	NA	NA
2022	05/07/22	BD	2017	217	Nymphalidae	Small_tortoiseshell	21.4	27.3	21.8	0.44	Y	NA	Gregarious	4	Larva	Y	N	B	NA	NA
2022	05/07/22	BD	2017	217	Nymphalidae	Small_tortoiseshell	21.4	27.3	22.2	0.35	Y	NA	Gregarious	4	Larva	Y	N	B	NA	NA
2022	05/07/22	BD	2017	217	Nymphalidae	Small_tortoiseshell	21.4	27.3	23.6	0.52	Y	NA	Gregarious	4	Larva	Y	N	B	NA	NA
2022	05/07/22	BD	2017	217	Nymphalidae	Small_tortoiseshell	21.4	27.3	27.1	0.42	Y	NA	Gregarious	4	Larva	Y	N	B	NA	NA
2022	05/07/22	BD	2017	217	Nymphalidae	Small_tortoiseshell	21.4	27.3	25.4	0.54	Y	NA	Gregarious	4	Larva	Y	N	B	NA	NA
2022	05/07/22	BD	2017	217	Nymphalidae	Small_tortoiseshell	21.4	27.3	23.9	0.34	Y	NA	Gregarious	4	Larva	Y	N	B	NA	NA
2022	05/07/22	BD	2017	217	Nymphalidae	Small_tortoiseshell	21.4	27.3	24.3	0.42	Y	NA	Gregarious	4	Larva	Y	N	B	NA	NA
2022	05/07/22	BD	2017	217	Nymphalidae	Small_tortoiseshell	21.4	27.3	24.3	0.3	Y	NA	Gregarious	4	Larva	Y	N	B	NA	NA
2022	05/07/22	BD	2017	217	Nymphalidae	Small_tortoiseshell	21.4	27.3	25.1	0.35	Y	NA	Gregarious	4	Larva	Y	N	B	NA	NA
2022	05/07/22	BD	2030	230	Nymphalidae	Small_tortoiseshell	21.1	22	20.5	0.4	Y	NA	Gregarious	4	Larva	Y	N	B	NA	NA
2022	05/07/22	BD	2030	230	Nymphalidae	Small_tortoiseshell	21.1	22	22.3	0.38	Y	NA	Gregarious	4	Larva	Y	N	B	NA	NA
2022	05/07/22	BD	2030	230	Nymphalidae	Small_tortoiseshell	21.1	22	22.8	0.44	Y	NA	Gregarious	4	Larva	Y	N	B	NA	NA
2022	05/07/22	BD	2030	230	Nymphalidae	Small_tortoiseshell	21.1	22	23.2	0.4	Y	NA	Gregarious	4	Larva	Y	N	B	NA	NA
2022	05/07/22	BD	2030	230	Nymphalidae	Small_tortoiseshell	21.1	22	23.1	0.27	Y	NA	Gregarious	4	Larva	Y	N	B	NA	NA
2022	05/07/22	BD	2030	230	Nymphalidae	Small_tortoiseshell	21.3	20.9	22.6	0.96	Y	NA	Gregarious	4	Larva	Y	N	B	NA	NA
2022	05/07/22	BD	2030	230	Nymphalidae	Small_tortoiseshell	21.3	20.9	22.1	1.06	Y	NA	Gregarious	4	Larva	Y	N	B	NA	NA
2022	05/07/22	BD	2030	230	Nymphalidae	Small_tortoiseshell	21.3	20.9	23.2	1.05	Y	NA	Gregarious	4	Larva	Y	N	B	NA	NA
2022	05/07/22	BD	2030	230	Nymphalidae	Small_tortoiseshell	21.3	20.9	22.4	0.77	Y	NA	Gregarious	4	Larva	Y	N	B	NA	NA
2022	05/07/22	BD	2030	230	Nymphalidae	Small_tortoiseshell	21.3	20.9	19.3	0.99	Y	NA	Gregarious	4	Larva	Y	N	B	NA	NA
2022	06/07/22	BD	2039	239	Nymphalidae	Small_tortoiseshell	21	28.2	27.7	0.17	Y	NA	Gregarious	4	Larva	Y	N	B	NA	NA
2022	06/07/22	BD	2039	239	Nymphalidae	Small_tortoiseshell	21	28.2	27.9	0.27	Y	NA	Gregarious	4	Larva	Y	N	B	NA	NA
2022	06/07/22	BD	2039	239	Nymphalidae	Small_tortoiseshell	21	28.2	29.4	0.22	Y	NA	Gregarious	4	Larva	Y	N	B	NA	NA
2022	06/07/22	BD	2039	239	Nymphalidae	Small_tortoiseshell	21	28.2	25.5	0.3	Y	NA	Gregarious	4	Larva	Y	N	B	NA	NA
2022	06/07/22	BD	2039	239	Nymphalidae	Small_tortoiseshell	21	28.2	26.3	0.26	Y	NA	Gregarious	4	Larva	Y	N	B	NA	NA
2022	06/07/22	BD	2039	239	Nymphalidae	Small_tortoiseshell	21.1	28.2	25	0.3	Y	NA	Gregarious	4	Larva	Y	N	B	NA	NA
2022	06/07/22	BD	2039	239	Nymphalidae	Small_tortoiseshell	21.1	28.2	25.8	0.24	Y	NA	Gregarious	4	Larva	Y	N	B	NA	NA
2022	06/07/22	BD	2039	239	Nymphalidae	Small_tortoiseshell	21.1	28.2	23.7	0.27	Y	NA	Gregarious	4	Larva	Y	N	B	NA	NA
2022	06/07/22	BD	2039	239	Nymphalidae	Small_tortoiseshell	21.1	28.2	23.5	0.39	Y	NA	Gregarious	4	Larva	Y	N	B	NA	NA
2022	06/07/22	BD	2039	239	Nymphalidae	Small_tortoiseshell	21.1	28.2	26.5	0.24	Y	NA	Gregarious	4	Larva	Y	N	B	NA	NA
2022	06/07/22	BD	2041	241	Nymphalidae	Small_tortoiseshell	20.2	20.3	23.9	1.63	N	NA	Solo	4	Larva	Y	N	B	NA	NA
2022	06/07/22	BD	2041	241	Nymphalidae	Small_tortoiseshell	20.3	20.2	21.7	1.44	N	NA	Solo	4	Larva	Y	N	B	NA	NA
2022	06/07/22	BD	2041	241	Nymphalidae	Small_tortoiseshell	20.4	21.8	24.6	1.41	N	NA	Solo	4	Larva	Y	N	B	NA	NA
2022	06/07/22	BD	2041	241	Nymphalidae	Small_tortoiseshell	20.4	20.7	21.4	1.38	N	NA	Solo	4	Larva	Y	N	B	NA	NA
2022	06/07/22	BD	2041	241	Nymphalidae	Small_tortoiseshell	20.4	22.5	22	1.27	N	NA	Solo	4	Larva	Y	N	B	NA	NA
2022	06/07/22	BD	2041	241	Nymphalidae	Small_tortoiseshell	20.5	21.4	22.8	1.79	N	NA	Solo	4	Larva	Y	N	B	NA	NA
2022	06/07/22	BD	2041	241	Nymphalidae	Small_tortoiseshell	20.6	19.9	22.7	1.68	N	NA	Solo	4	Larva	Y	N	B	NA	NA
2022	06/07/22	BD	2041	241	Nymphalidae	Small_tortoiseshell	20.6	21.4	23.4	1.23	N	NA	Solo	4	Larva	Y	N	B	NA	NA
2022	06/07/22	BD	2041	241	Nymphalidae	Small_tortoiseshell	20.8	21	24.3	1.38	N	NA	Solo	4	Larva	Y	N	B	NA	NA
2019	08/22/19	PH	NA	NA	Nymphalidae	Small_tortoiseshell	20.4	22.2	26.9	2.4	NA	NA	NA	4	Adult	NA	NA	B	NA	NA
2022	07/30/22	PH	NA	NA	Nymphalidae	Small_tortoiseshell	21.8	22.7	29.8	26	NA	NA	NA	4	Adult	NA	NA	B	NA	NA
2022	06/06/22	TQ	1740	NA	Pieridae	Brimstone	11.8	12.2	12.4	1.12	NA	NA	Solo	2	Larva	N	N	B	1	12.2
2022	06/06/22	TQ	1739	NA	Pieridae	Brimstone	12.2	12.5	13.5	0.51	NA	NA	Solo	2	Larva	N	N	B	1	12.5
2022	06/06/22	TQ	1740	NA	Pieridae	Brimstone	12.1	12.5	12.5	0.63	NA	NA	Solo	2	Larva	N	N	B	1	12.5
2022	27/06/2022	TQ	NA	NA	Pieridae	Brimstone	12.6	12.9	13.1	1.91	NA	NA	Solo	2	Larva	N	N	B	1	12.9
2022	27/06/2022	TQ	NA	NA	Pieridae	Brimstone	13.4	12.9	13.2	3.12	NA	NA	Solo	2	Larva	N	N	B	1	12.9
2022	06/06/22	TQ	1740	NA	Pieridae	Brimstone	12.4	13	13.5	0.73	NA	NA	Solo	2	Larva	N	N	B	1	13
2022	06/06/22	TQ	1743	NA	Pieridae	Brimstone	12.3	13.1	14	1.11	NA	NA	Solo	2	Larva	N	N	B	1	13.1
2022	27/06/2022	TQ	NA	NA	Pieridae	Brimstone	12.9	13.2	13.2	1.76	NA	NA	Solo	2	Larva	N	N	B	1	13.2
2022	27/06/2022	TQ	NA	NA	Pieridae	Brimstone	13	13.2	13	1.39	NA	NA	Solo	2	Larva	N	N	B	1	13.2
2022	06/06/22	TQ	1743	NA	Pieridae	Brimstone	12.5	13.4	13.7	0.99	NA	NA	Solo	2	Larva	N	N	B	1	13.4
2022	27/06/2022	TQ	NA	NA	Pieridae	Brimstone	12.7	13.6	13.9	1.87	NA	NA	Solo	2	Larva	N	N	B	1	13.6
2022	06/06/22	TQ	1743	NA	Pieridae	Brimstone	13.1	13.7	13.9	0.43	NA	NA	Solo	2	Larva	N	N	B	1	13.7
2022	27/06/2022	TQ	NA	NA	Pieridae	Brimstone	12.4	13.9	12.1	1.09	NA	NA	Solo	2	Larva	N	N	B	1	13.9
2022	06/06/22	TQ	1755	NA	Pieridae	Brimstone	13.8	14	14.5	0.92	NA	NA	Solo	2	Larva	N	N	B	1	14
2022	06/06/22	TQ	1758	NA	Pieridae	Brimstone	14.7	14.3	14.7	1.17	NA	NA	Solo	2	Larva	N	N	B	1	14.3
2022	06/06/22	TQ	1754	NA	Pieridae	Brimstone	14	14.4	14.6	1.01	NA	NA	Solo	2	Larva	N	N	B	1	14.4
2022	06/06/22	TQ	1753	NA	Pieridae	Brimstone	14.5	14.5	14.6	0.63	NA	NA	Solo	2	Larva	N	N	B	1	14.5
2022	06/06/22	TQ	1753	NA	Pieridae	Brimstone	14.5	14.6	14.5	0.98	NA	NA	Solo	2	Larva	N	N	B	1	14.6
2022	06/06/22	TQ	1744	NA	Pieridae	Brimstone	14.8	14.7	15.3	0.72	NA	NA	Solo	2	Larva	N	N	B	1	14.7
2022	06/06/22	TQ	1753	NA	Pieridae	Brimstone	14.2	14.7	15.5	1.01	NA	NA	Solo	2	Larva	N	N	B	1	14.7
2022	06/06/22	TQ	1758	NA	Pieridae	Brimstone	14.8	14.8	15	1.24	NA	NA	Solo	2	Larva	N	N	B	1	14.8
2022	06/06/22	TQ	1743	NA	Pieridae	Brimstone	13.5	14.9	15.4	0.7	NA	NA	Solo	2	Larva	N	N	B	1	14.9
2022	06/06/22	TQ	1743	NA	Pieridae	Brimstone	13.9	14.9	15	0.65	NA	NA	Solo	2	Larva	N	N	B	1	14.9
2022	06/06/22	TQ	1752	NA	Pieridae	Brimstone	14	14.9	15.2	0.82	NA	NA	Solo	2	Larva	N	N	B	1	14.9
2022	06/06/22	TQ	1743	NA	Pieridae	Brimstone	13.7	15.1	15.1	0.68	NA	NA	Solo	2	Larva	N	N	B	1	15.1
2022	06/06/22	TQ	1753	NA	Pieridae	Brimstone	14.5	15.1	15.3	1.22	NA	NA	Solo	2	Larva	N	N	B	1	15.1
2022	06/06/22	TQ	1753	NA	Pieridae	Brimstone	14.8	15.1	15.4	1.17	NA	NA	Solo	2	Larva	N	N	B	1	15.1
2022	06/06/22	TQ	1758	NA	Pieridae	Brimstone	14.8	15.2	15.5	1.86	NA	NA	Solo	2	Larva	N	N	B	1	15.2
2022	06/06/22	TQ	1753	NA	Pieridae	Brimstone	15.1	15.4	15.9	1.44	NA	NA	Solo	2	Larva	N	N	B	1	15.4
2022	06/06/22	TQ	1753	NA	Pieridae	Brimstone	14.6	15.5	15.4	0.76	NA	NA	Solo	2	Larva	N	N	B	1	15.5
2022	06/06/22	TQ	1753	NA	Pieridae	Brimstone	15.4	15.5	16.1	0.91	NA	NA	Solo	2	Larva	N	N	B	1	15.5
2022	06/06/22	TQ	1747	NA	Pieridae	Brimstone	15.1	16.2	17.2	0.74	NA	NA	Solo	2	Larva	N	N	B	1	16.2
2022	06/06/22	TQ	1746	NA	Pieridae	Brimstone	16	16.6	18.1	1.33	NA	NA	Solo	2	Larva	N	N	B	1	16.6
2022	06/06/22	TQ	1753	NA	Pieridae	Brimstone	15.4	16.9	16.7	0.8	NA	NA	Solo	2	Larva	N	N	B	1	16.9
2022	06/06/22	TQ	1760	NA	Pieridae	Brimstone	16.1	17	17.6	0.89	NA	NA	Solo	2	Larva	N	N	B	1	17
2022	08/06/22	TK	1775	NA	Pieridae	Brimstone	16.9	17	17.1	1.32	NA	NA	Solo	2	Larva	N	N	B	1	17
2022	08/06/22	TK	1775	NA	Pieridae	Brimstone	16.7	17.1	17.3	1.62	NA	NA	Solo	2	Larva	N	N	B	1	17.1
2022	06/06/22	TQ	1760	NA	Pieridae	Brimstone	17	17.2	18.1	0.79	NA	NA	Solo	2	Larva	N	N	B	1	17.2
2022	08/06/22	TK	1775	NA	Pieridae	Brimstone	17.4	17.2	17.4	1.55	NA	NA	Solo	2	Larva	N	N	B	1	17.2
2022	08/06/22	TK	1776	NA	Pieridae	Brimstone	17.5	17.6	17.5	1.12	NA	NA	Solo	2	Larva	N	N	B	1	17.6
2022	06/06/22	TQ	1760	NA	Pieridae	Brimstone	16.9	17.7	19.3	0.95	NA	NA	Solo	2	Larva	N	N	B	1	17.7
2022	08/06/22	TK	1775	NA	Pieridae	Brimstone	17.6	18	18.1	1.1	NA	NA	Solo	2	Larva	N	N	B	1	18
2022	08/06/22	TK	1775	NA	Pieridae	Brimstone	17.6	18.2	18.5	1.08	NA	NA	Solo	2	Larva	N	N	B	1	18.2
2022	08/06/22	TK	1776	NA	Pieridae	Brimstone	18.1	18.4	18.4	0.73	NA	NA	Solo	2	Larva	N	N	B	1	18.4
2022	06/06/22	TQ	1760	NA	Pieridae	Brimstone	17.4	18.5	18.9	1.16	NA	NA	Solo	2	Larva	N	N	B	1	18.5
2022	06/06/22	TQ	1760	NA	Pieridae	Brimstone	16.6	18.9	20	0.8	NA	NA	Solo	2	Larva	N	N	B	1	18.9
2022	08/06/22	TK	1776	NA	Pieridae	Brimstone	17.4	18.9	18.3	0.87	NA	NA	Solo	2	Larva	N	N	B	1	18.9
2022	06/06/22	TQ	1746	NA	Pieridae	Brimstone	16	19	20.5	1.12	NA	NA	Solo	2	Larva	N	N	B	1	19
2022	08/06/22	TK	1775	NA	Pieridae	Brimstone	17.6	19	18.8	0.97	NA	NA	Solo	2	Larva	N	N	B	1	19
2022	08/06/22	TK	1783	NA	Pieridae	Brimstone	18.7	19.3	19.3	1.12	NA	NA	Solo	2	Larva	N	N	B	1	19.3
2022	08/06/22	TK	1777	NA	Pieridae	Brimstone	18.9	19.6	19.8	1.19	NA	NA	Solo	2	Larva	N	N	B	1	19.6
2022	07/06/22	TQ	1768	NA	Pieridae	Brimstone	20.2	19.7	20	0.63	NA	NA	Solo	2	Larva	N	N	B	1	19.7
2022	08/06/22	TK	1779	NA	Pieridae	Brimstone	18.2	19.7	19.5	1.11	NA	NA	Solo	2	Larva	N	N	B	1	19.7
2022	08/06/22	TK	1783	NA	Pieridae	Brimstone	18.3	19.7	19.7	1.32	NA	NA	Solo	2	Larva	N	N	B	1	19.7
2022	08/06/22	TK	1775	NA	Pieridae	Brimstone	19.4	19.9	22.3	1.88	NA	NA	Solo	2	Larva	N	N	B	1	19.9
2022	07/06/22	TQ	1765	NA	Pieridae	Brimstone	19.5	20	20.2	1.15	NA	NA	Solo	2	Larva	N	N	B	1	20
2022	07/06/22	TQ	1768	NA	Pieridae	Brimstone	21.8	20	21.4	1.71	NA	NA	Solo	2	Larva	N	N	B	1	20
2022	08/06/22	TK	1777	NA	Pieridae	Brimstone	18	20	19.8	1.37	NA	NA	Solo	2	Larva	N	N	B	1	20
2022	08/06/22	TK	1778	NA	Pieridae	Brimstone	19.3	20.2	19.7	1.47	NA	NA	Solo	2	Larva	N	N	B	1	20.2
2022	08/06/22	TK	1784	NA	Pieridae	Brimstone	19.1	20.4	21.8	1.22	NA	NA	Solo	2	Larva	N	N	B	1	20.4
2022	08/06/22	TK	1777	NA	Pieridae	Brimstone	19.2	20.5	21.5	1.19	NA	NA	Solo	2	Larva	N	N	B	1	20.5
2022	07/06/22	TQ	1762	NA	Pieridae	Brimstone	22.4	20.7	23	0.57	NA	NA	Solo	2	Larva	N	N	B	1	20.7
2022	08/06/22	TK	1777	NA	Pieridae	Brimstone	19.2	20.8	23	0.61	NA	NA	Solo	2	Larva	N	N	B	1	20.8
2022	07/06/22	TQ	1763	NA	Pieridae	Brimstone	20.2	20.9	22.5	1.45	NA	NA	Solo	2	Larva	N	N	B	1	20.9
2022	07/06/22	TQ	1764	NA	Pieridae	Brimstone	19.6	20.9	24.2	1.18	NA	NA	Solo	2	Larva	N	N	B	1	20.9
2022	07/06/22	TQ	1762	NA	Pieridae	Brimstone	20.6	21	20.7	0.72	NA	NA	Solo	2	Larva	N	N	B	1	21
2022	07/06/22	TQ	1767	NA	Pieridae	Brimstone	20.3	21.2	21.4	0.65	NA	NA	Solo	2	Larva	N	N	B	1	21.2
2022	07/06/22	TQ	1761	NA	Pieridae	Brimstone	18.7	21.5	21.6	0.81	NA	NA	Solo	2	Larva	N	N	B	1	21.5
2022	07/06/22	TQ	1772	NA	Pieridae	Brimstone	21.5	21.5	23	0.78	NA	NA	Solo	2	Larva	N	N	B	1	21.5
2022	07/06/22	TQ	1761	NA	Pieridae	Brimstone	19.6	21.6	21.7	1.14	NA	NA	Solo	2	Larva	N	N	B	1	21.6
2022	07/06/22	TQ	1762	NA	Pieridae	Brimstone	22.3	21.6	21.2	0.76	NA	NA	Solo	2	Larva	N	N	B	1	21.6
2022	07/06/22	TQ	1772	NA	Pieridae	Brimstone	21.5	21.6	22.3	0.64	NA	NA	Solo	2	Larva	N	N	B	1	21.6
2022	07/06/22	TQ	1768	NA	Pieridae	Brimstone	21.2	21.9	22.1	0.72	NA	NA	Solo	2	Larva	N	N	B	1	21.9
2022	07/06/22	TQ	1764	NA	Pieridae	Brimstone	22	22.3	23.7	1.2	NA	NA	Solo	2	Larva	N	N	B	1	22.3
2022	07/06/22	TQ	1762	NA	Pieridae	Brimstone	21.6	22.7	21.8	1.59	NA	NA	Solo	2	Larva	N	N	B	1	22.7
2022	08/06/22	TK	1784	NA	Pieridae	Brimstone	19.1	23	23.9	1.27	NA	NA	Solo	2	Larva	N	N	B	1	23
2022	07/06/22	TQ	1769	NA	Pieridae	Brimstone	23	24	28	1.34	NA	NA	Solo	2	Larva	N	N	B	1	24
2022	07/06/22	TQ	1761	NA	Pieridae	Brimstone	20.2	24.4	26.8	1.18	NA	NA	Solo	2	Larva	N	N	B	1	24.4
2022	07/06/22	TQ	1764	NA	Pieridae	Brimstone	21.4	24.4	25.7	0.8	NA	NA	Solo	2	Larva	N	N	B	1	24.4
2022	07/06/22	TQ	1769	NA	Pieridae	Brimstone	22.9	24.9	24.1	1.13	NA	NA	Solo	2	Larva	N	N	B	1	24.9
2022	08/06/22	TK	1784	NA	Pieridae	Brimstone	19.1	25	25.3	0.74	NA	NA	Solo	2	Larva	N	N	B	1	25
2022	07/06/22	TQ	1761	NA	Pieridae	Brimstone	20.6	25.2	25.1	1.27	NA	NA	Solo	2	Larva	N	N	B	1	25.2
2022	07/06/22	TQ	1763	NA	Pieridae	Brimstone	19.7	25.2	24.3	1.88	NA	NA	Solo	2	Larva	N	N	B	1	25.2
2022	07/06/22	TQ	1764	NA	Pieridae	Brimstone	20.2	25.2	24.8	1	NA	NA	Solo	2	Larva	N	N	B	1	25.2
2022	07/06/22	TQ	1764	NA	Pieridae	Brimstone	21.5	25.2	26	0.67	NA	NA	Solo	2	Larva	N	N	B	1	25.2
2022	07/06/22	TQ	1772	NA	Pieridae	Brimstone	24.6	25.2	30.3	0.87	NA	NA	Solo	2	Larva	N	N	B	1	25.2
2022	07/06/22	TQ	1761	NA	Pieridae	Brimstone	20.2	25.3	24.8	1.32	NA	NA	Solo	2	Larva	N	N	B	1	25.3
2022	07/06/22	TQ	1764	NA	Pieridae	Brimstone	20.1	25.9	25.4	1.26	NA	NA	Solo	2	Larva	N	N	B	1	25.9
2022	07/06/22	TQ	1768	NA	Pieridae	Brimstone	21.2	26	26.8	1.05	NA	NA	Solo	2	Larva	N	N	B	1	26
2022	07/06/22	TQ	1770	NA	Pieridae	Brimstone	23.3	28.2	29.1	1.01	NA	NA	Solo	2	Larva	N	N	B	1	28.2
2018	17/05/2018	Totternhoe_Knolls	NA	NA	Pieridae	Brimstone	12.8	NA	23.7	NA	NA	NA	NA	2	Adult	NA	NA	B	NA	NA
2018	17/05/2018	Totternhoe_Knolls	NA	NA	Pieridae	Brimstone	14.6	NA	26.5	NA	NA	NA	NA	2	Adult	NA	NA	B	NA	NA
2009	12/05/09	Totternhoe_Quarry	NA	NA	Pieridae	Brimstone	16	NA	26	NA	NA	NA	NA	2	Adult	NA	NA	B	NA	NA
2018	18/05/2018	Blows_Downs	NA	NA	Pieridae	Brimstone	16.2	NA	26.8	NA	NA	NA	NA	2	Adult	NA	NA	B	NA	NA
2009	22/05/2009	Totternhoe_Quarry	NA	NA	Pieridae	Brimstone	16.7	NA	25.5	NA	NA	NA	NA	2	Adult	NA	NA	B	NA	NA
2009	19/05/2009	Totternhoe_Quarry	NA	NA	Pieridae	Brimstone	16.8	NA	26.1	NA	NA	NA	NA	2	Adult	NA	NA	B	NA	NA
2009	19/05/2009	Totternhoe_Quarry	NA	NA	Pieridae	Brimstone	16.9	NA	20.4	NA	NA	NA	NA	2	Adult	NA	NA	B	NA	NA
2009	02/05/09	Totternhoe_Knolls	NA	NA	Pieridae	Brimstone	17	NA	23.4	NA	NA	NA	NA	2	Adult	NA	NA	B	NA	NA
2009	19/05/2009	Totternhoe_Quarry	NA	NA	Pieridae	Brimstone	17.3	NA	25.4	NA	NA	NA	NA	2	Adult	NA	NA	B	NA	NA
2018	11/05/18	Totternhoe_Quarry	NA	NA	Pieridae	Brimstone	17.6	NA	23.6	NA	NA	NA	NA	2	Adult	NA	NA	B	NA	NA
2018	11/05/18	Totternhoe_Quarry	NA	NA	Pieridae	Brimstone	17.6	NA	24.5	NA	NA	NA	NA	2	Adult	NA	NA	B	NA	NA
2018	21/06/2018	Pegsdon_Hills	NA	NA	Pieridae	Brimstone	17.9	23.2	30.9	NA	NA	NA	NA	2	Adult	NA	NA	B	NA	NA
2009	20/05/2009	Totternhoe_Quarry	NA	NA	Pieridae	Brimstone	18.5	NA	23.7	NA	NA	NA	NA	2	Adult	NA	NA	B	NA	NA
2018	24/05/2018	Pegsdon_Hills	NA	NA	Pieridae	Brimstone	18.6	NA	34.2	NA	NA	NA	NA	2	Adult	NA	NA	B	NA	NA
2009	12/05/09	Totternhoe_Quarry	NA	NA	Pieridae	Brimstone	19	NA	24	NA	NA	NA	NA	2	Adult	NA	NA	B	NA	NA
2018	22/05/2018	Pegsdon_Hills	NA	NA	Pieridae	Brimstone	19.8	NA	40.3	NA	NA	NA	NA	2	Adult	NA	NA	B	NA	NA
2018	22/05/2018	Pegsdon_Hills	NA	NA	Pieridae	Brimstone	19.8	NA	36.2	NA	NA	NA	NA	2	Adult	NA	NA	B	NA	NA
2018	22/05/2018	Pegsdon_Hills	NA	NA	Pieridae	Brimstone	19.9	19.8	28.6	NA	NA	NA	NA	2	Adult	NA	NA	B	NA	NA
2018	22/05/2018	Pegsdon_Hills	NA	NA	Pieridae	Brimstone	19.9	NA	28.3	NA	NA	NA	NA	2	Adult	NA	NA	B	NA	NA
2009	31/07/2009	Totternhoe_Quarry	NA	NA	Pieridae	Brimstone	20.2	NA	27.2	NA	NA	NA	NA	2	Adult	NA	NA	B	NA	NA
2009	28/05/2009	Pegsdon_Hills	NA	NA	Pieridae	Brimstone	20.5	NA	28.8	NA	NA	NA	NA	2	Adult	NA	NA	B	NA	NA
2009	31/07/2009	Totternhoe_Quarry	NA	NA	Pieridae	Brimstone	20.5	NA	26	NA	NA	NA	NA	2	Adult	NA	NA	B	NA	NA
2009	01/06/09	Pegsdon_Hills	NA	NA	Pieridae	Brimstone	20.6	NA	28.7	NA	NA	NA	NA	2	Adult	NA	NA	B	NA	NA
2009	31/07/2009	Totternhoe_Quarry	NA	NA	Pieridae	Brimstone	20.6	NA	30	NA	NA	NA	NA	2	Adult	NA	NA	B	NA	NA
2009	23/05/2009	Totternhoe_Quarry	NA	NA	Pieridae	Brimstone	21.1	NA	27.9	NA	NA	NA	NA	2	Adult	NA	NA	B	NA	NA
2018	17/07/2018	Totternhoe_Quarry	NA	NA	Pieridae	Brimstone	21.9	NA	25.3	NA	NA	NA	NA	2	Adult	NA	NA	B	NA	NA
2009	28/05/2009	Pegsdon_Hills	NA	NA	Pieridae	Brimstone	22	NA	29	NA	NA	NA	NA	2	Adult	NA	NA	B	NA	NA
2009	17/08/2009	Totternhoe_Quarry	NA	NA	Pieridae	Brimstone	22.3	NA	32.2	NA	NA	NA	NA	2	Adult	NA	NA	B	NA	NA
2009	29/05/2009	Totternhoe_Knolls	NA	NA	Pieridae	Brimstone	23.4	NA	30.6	NA	NA	NA	NA	2	Adult	NA	NA	B	NA	NA
2009	02/06/09	Totternhoe_Quarry	NA	NA	Pieridae	Brimstone	23.5	NA	30.3	NA	NA	NA	NA	2	Adult	NA	NA	B	NA	NA
2009	29/06/2009	Pegsdon_Hills	NA	NA	Pieridae	Brimstone	23.8	NA	29.6	NA	NA	NA	NA	2	Adult	NA	NA	B	NA	NA
2018	01/08/18	Pegsdon_Hills	NA	NA	Pieridae	Brimstone	23.9	24.4	26.1	NA	NA	NA	NA	2	Adult	NA	NA	B	NA	NA
2018	03/08/18	Winterbourne_Downs	NA	NA	Pieridae	Brimstone	23.9	NA	27.3	NA	NA	NA	NA	2	Adult	NA	NA	B	NA	NA
2018	03/08/18	Winterbourne_Downs	NA	NA	Pieridae	Brimstone	24.2	NA	29.4	NA	NA	NA	NA	2	Adult	NA	NA	B	NA	NA
2018	03/08/18	Winterbourne_Downs	NA	NA	Pieridae	Brimstone	24.3	NA	29.3	NA	NA	NA	NA	2	Adult	NA	NA	B	NA	NA
2018	16/07/2018	Totternhoe_Quarry	NA	NA	Pieridae	Brimstone	24.3	25.2	30.2	NA	NA	NA	NA	2	Adult	NA	NA	B	NA	NA
2018	20/07/2018	Pegsdon_Hills	NA	NA	Pieridae	Brimstone	24.5	25.7	28.8	NA	NA	NA	NA	2	Adult	NA	NA	B	NA	NA
2018	21/08/2018	Pegsdon_Hills	NA	NA	Pieridae	Brimstone	24.6	NA	27.2	NA	NA	NA	NA	2	Adult	NA	NA	B	NA	NA
2018	19/07/2018	Pegsdon_Hills	NA	NA	Pieridae	Brimstone	24.9	NA	30.1	NA	NA	NA	NA	2	Adult	NA	NA	B	NA	NA
2018	31/07/2018	Pegsdon_Hills	NA	NA	Pieridae	Brimstone	24.9	NA	29.2	NA	NA	NA	NA	2	Adult	NA	NA	B	NA	NA
2018	16/07/2018	Totternhoe_Quarry	NA	NA	Pieridae	Brimstone	25.2	27.6	29.7	NA	NA	NA	NA	2	Adult	NA	NA	B	NA	NA
2018	01/08/18	Pegsdon_Hills	NA	NA	Pieridae	Brimstone	25.5	NA	27	NA	NA	NA	NA	2	Adult	NA	NA	B	NA	NA
2009	19/08/2009	Totternhoe_Knolls	NA	NA	Pieridae	Brimstone	25.6	NA	34	NA	NA	NA	NA	2	Adult	NA	NA	B	NA	NA
2018	02/08/18	Winterbourne_Downs	NA	NA	Pieridae	Brimstone	25.7	NA	30.7	NA	NA	NA	NA	2	Adult	NA	NA	B	NA	NA
2018	19/07/2018	Pegsdon_Hills	NA	NA	Pieridae	Brimstone	25.7	27.3	30	NA	NA	NA	NA	2	Adult	NA	NA	B	NA	NA
2018	03/08/18	Winterbourne_Downs	NA	NA	Pieridae	Brimstone	25.8	NA	30.7	NA	NA	NA	NA	2	Adult	NA	NA	B	NA	NA
2009	19/08/2009	Totternhoe_Knolls	NA	NA	Pieridae	Brimstone	26.2	NA	32.8	NA	NA	NA	NA	2	Adult	NA	NA	B	NA	NA
2018	23/07/2018	Pegsdon_Hills	NA	NA	Pieridae	Brimstone	26.6	27.3	31.4	NA	NA	NA	NA	2	Adult	NA	NA	B	NA	NA
2009	19/08/2009	Totternhoe_Knolls	NA	NA	Pieridae	Brimstone	26.8	NA	32.5	NA	NA	NA	NA	2	Adult	NA	NA	B	NA	NA
2018	23/07/2018	Pegsdon_Hills	NA	NA	Pieridae	Brimstone	27	NA	28.6	NA	NA	NA	NA	2	Adult	NA	NA	B	NA	NA
2018	02/07/18	Blows_Downs	NA	NA	Pieridae	Brimstone	27.4	NA	32.9	NA	NA	NA	NA	2	Adult	NA	NA	B	NA	NA
2009	19/08/2009	Totternhoe_Knolls	NA	NA	Pieridae	Brimstone	27.4	NA	32.2	NA	NA	NA	NA	2	Adult	NA	NA	B	NA	NA
2009	19/08/2009	Totternhoe_Knolls	NA	NA	Pieridae	Brimstone	27.4	NA	32.3	NA	NA	NA	NA	2	Adult	NA	NA	B	NA	NA
2009	01/07/09	Totternhoe_Quarry	NA	NA	Pieridae	Brimstone	29.2	NA	33.9	NA	NA	NA	NA	2	Adult	NA	NA	B	NA	NA
2018	23/07/2018	Pegsdon_Hills	NA	NA	Pieridae	Brimstone	30	30.5	33.4	NA	NA	NA	NA	2	Adult	NA	NA	B	NA	NA
2022	06/02/22	TQ	NA	NA	Pieridae	Brimstone	19.6	21.2	38	29	NA	NA	NA	2	Adult	NA	NA	B	NA	NA
2018	17/05/2018	NA	NA	NA	Pieridae	Green-veined_white	13.3	NA	21.6	NA	NA	NA	NA	1	Adult	NA	NA	B	NA	NA
2018	17/05/2018	NA	NA	NA	Pieridae	Green-veined_white	14.1	NA	24.9	NA	NA	NA	NA	1	Adult	NA	NA	B	NA	NA
2018	17/05/2018	NA	NA	NA	Pieridae	Green-veined_white	14.1	NA	22.2	NA	NA	NA	NA	1	Adult	NA	NA	B	NA	NA
2009	08/06/09	NA	NA	NA	Pieridae	Green-veined_white	14.2	NA	21.7	NA	NA	NA	NA	1	Adult	NA	NA	B	NA	NA
2009	20/05/2009	NA	NA	NA	Pieridae	Green-veined_white	14.4	NA	22.4	NA	NA	NA	NA	1	Adult	NA	NA	B	NA	NA
2009	20/05/2009	NA	NA	NA	Pieridae	Green-veined_white	15.1	NA	22.6	NA	NA	NA	NA	1	Adult	NA	NA	B	NA	NA
2018	17/05/2018	NA	NA	NA	Pieridae	Green-veined_white	15.2	18.4	17.1	NA	NA	NA	NA	1	Adult	NA	NA	B	NA	NA
2018	18/05/2018	NA	NA	NA	Pieridae	Green-veined_white	15.4	NA	26.5	NA	NA	NA	NA	1	Adult	NA	NA	B	NA	NA
2009	19/05/2009	NA	NA	NA	Pieridae	Green-veined_white	15.5	NA	20.2	NA	NA	NA	NA	1	Adult	NA	NA	B	NA	NA
2018	18/05/2018	NA	NA	NA	Pieridae	Green-veined_white	15.6	NA	26.5	NA	NA	NA	NA	1	Adult	NA	NA	B	NA	NA
2018	18/05/2018	NA	NA	NA	Pieridae	Green-veined_white	15.6	NA	25.4	NA	NA	NA	NA	1	Adult	NA	NA	B	NA	NA
2009	12/05/09	NA	NA	NA	Pieridae	Green-veined_white	16	NA	22	NA	NA	NA	NA	1	Adult	NA	NA	B	NA	NA
2009	12/05/09	NA	NA	NA	Pieridae	Green-veined_white	16	NA	21	NA	NA	NA	NA	1	Adult	NA	NA	B	NA	NA
2018	18/05/2018	NA	NA	NA	Pieridae	Green-veined_white	16.7	NA	24	NA	NA	NA	NA	1	Adult	NA	NA	B	NA	NA
2009	10/09/09	NA	NA	NA	Pieridae	Green-veined_white	16.8	NA	20.2	NA	NA	NA	NA	1	Adult	NA	NA	B	NA	NA
2009	10/09/09	NA	NA	NA	Pieridae	Green-veined_white	16.8	NA	21	NA	NA	NA	NA	1	Adult	NA	NA	B	NA	NA
2009	12/05/09	NA	NA	NA	Pieridae	Green-veined_white	17	NA	24	NA	NA	NA	NA	1	Adult	NA	NA	B	NA	NA
2018	11/05/18	NA	NA	NA	Pieridae	Green-veined_white	17.2	NA	21.1	NA	NA	NA	NA	1	Adult	NA	NA	B	NA	NA
2009	02/05/09	NA	NA	NA	Pieridae	Green-veined_white	17.4	NA	26.5	NA	NA	NA	NA	1	Adult	NA	NA	B	NA	NA
2018	11/05/18	NA	NA	NA	Pieridae	Green-veined_white	17.4	19.7	25.1	NA	NA	NA	NA	1	Adult	NA	NA	B	NA	NA
2009	13/07/2009	NA	NA	NA	Pieridae	Green-veined_white	17.9	NA	21.8	NA	NA	NA	NA	1	Adult	NA	NA	B	NA	NA
2009	06/07/09	NA	NA	NA	Pieridae	Green-veined_white	18	NA	28.4	NA	NA	NA	NA	1	Adult	NA	NA	B	NA	NA
2009	12/05/09	NA	NA	NA	Pieridae	Green-veined_white	18	NA	26	NA	NA	NA	NA	1	Adult	NA	NA	B	NA	NA
2018	27/06/2018	NA	NA	NA	Pieridae	Green-veined_white	18	18.1	28	NA	NA	NA	NA	1	Adult	NA	NA	B	NA	NA
2009	09/07/09	NA	NA	NA	Pieridae	Green-veined_white	18.5	NA	25.9	NA	NA	NA	NA	1	Adult	NA	NA	B	NA	NA
2009	20/05/2009	NA	NA	NA	Pieridae	Green-veined_white	18.5	NA	24.5	NA	NA	NA	NA	1	Adult	NA	NA	B	NA	NA
2009	06/07/09	NA	NA	NA	Pieridae	Green-veined_white	18.9	NA	25.7	NA	NA	NA	NA	1	Adult	NA	NA	B	NA	NA
2018	22/05/2018	NA	NA	NA	Pieridae	Green-veined_white	18.9	NA	29.2	NA	NA	NA	NA	1	Adult	NA	NA	B	NA	NA
2009	23/05/2009	NA	NA	NA	Pieridae	Green-veined_white	18.9	NA	27.6	NA	NA	NA	NA	1	Adult	NA	NA	B	NA	NA
2009	06/07/09	NA	NA	NA	Pieridae	Green-veined_white	19	NA	22.4	NA	NA	NA	NA	1	Adult	NA	NA	B	NA	NA
2009	13/07/2009	NA	NA	NA	Pieridae	Green-veined_white	19.2	NA	22.5	NA	NA	NA	NA	1	Adult	NA	NA	B	NA	NA
2018	30/07/2018	NA	NA	NA	Pieridae	Green-veined_white	19.2	18.8	19.9	NA	NA	NA	NA	1	Adult	NA	NA	B	NA	NA
2009	31/07/2009	NA	NA	NA	Pieridae	Green-veined_white	19.4	NA	23	NA	NA	NA	NA	1	Adult	NA	NA	B	NA	NA
2018	17/08/2018	NA	NA	NA	Pieridae	Green-veined_white	19.5	20.9	24.9	NA	NA	NA	NA	1	Adult	NA	NA	B	NA	NA
2018	14/08/2018	NA	NA	NA	Pieridae	Green-veined_white	19.8	NA	23.5	NA	NA	NA	NA	1	Adult	NA	NA	B	NA	NA
2018	27/06/2018	NA	NA	NA	Pieridae	Green-veined_white	19.9	NA	25.8	NA	NA	NA	NA	1	Adult	NA	NA	B	NA	NA
2009	12/06/09	NA	NA	NA	Pieridae	Green-veined_white	20	NA	25.1	NA	NA	NA	NA	1	Adult	NA	NA	B	NA	NA
2018	14/08/2018	NA	NA	NA	Pieridae	Green-veined_white	20.1	NA	25.2	NA	NA	NA	NA	1	Adult	NA	NA	B	NA	NA
2009	13/07/2009	NA	NA	NA	Pieridae	Green-veined_white	20.2	NA	25.2	NA	NA	NA	NA	1	Adult	NA	NA	B	NA	NA
2009	06/07/09	NA	NA	NA	Pieridae	Green-veined_white	20.5	NA	28.2	NA	NA	NA	NA	1	Adult	NA	NA	B	NA	NA
2009	31/07/2009	NA	NA	NA	Pieridae	Green-veined_white	20.6	NA	23.8	NA	NA	NA	NA	1	Adult	NA	NA	B	NA	NA
2009	06/07/09	NA	NA	NA	Pieridae	Green-veined_white	20.7	NA	25.3	NA	NA	NA	NA	1	Adult	NA	NA	B	NA	NA
2009	09/07/09	NA	NA	NA	Pieridae	Green-veined_white	20.7	NA	27.7	NA	NA	NA	NA	1	Adult	NA	NA	B	NA	NA
2009	13/07/2009	NA	NA	NA	Pieridae	Green-veined_white	20.8	NA	27.6	NA	NA	NA	NA	1	Adult	NA	NA	B	NA	NA
2009	31/07/2009	NA	NA	NA	Pieridae	Green-veined_white	20.8	NA	27.4	NA	NA	NA	NA	1	Adult	NA	NA	B	NA	NA
2009	09/07/09	NA	NA	NA	Pieridae	Green-veined_white	21	NA	29.2	NA	NA	NA	NA	1	Adult	NA	NA	B	NA	NA
2009	23/05/2009	NA	NA	NA	Pieridae	Green-veined_white	21	NA	28.3	NA	NA	NA	NA	1	Adult	NA	NA	B	NA	NA
2009	24/08/2009	NA	NA	NA	Pieridae	Green-veined_white	21.4	NA	26.4	NA	NA	NA	NA	1	Adult	NA	NA	B	NA	NA
2018	17/07/2018	NA	NA	NA	Pieridae	Green-veined_white	21.5	NA	25.8	NA	NA	NA	NA	1	Adult	NA	NA	B	NA	NA
2018	17/07/2018	NA	NA	NA	Pieridae	Green-veined_white	21.6	NA	25.1	NA	NA	NA	NA	1	Adult	NA	NA	B	NA	NA
2018	17/07/2018	NA	NA	NA	Pieridae	Green-veined_white	21.7	NA	23.9	NA	NA	NA	NA	1	Adult	NA	NA	B	NA	NA
2018	17/07/2018	NA	NA	NA	Pieridae	Green-veined_white	21.7	NA	24.5	NA	NA	NA	NA	1	Adult	NA	NA	B	NA	NA
2018	17/07/2018	NA	NA	NA	Pieridae	Green-veined_white	21.7	NA	24.6	NA	NA	NA	NA	1	Adult	NA	NA	B	NA	NA
2018	18/07/2018	NA	NA	NA	Pieridae	Green-veined_white	21.7	NA	24.2	NA	NA	NA	NA	1	Adult	NA	NA	B	NA	NA
2009	25/05/2009	NA	NA	NA	Pieridae	Green-veined_white	21.7	NA	20.7	NA	NA	NA	NA	1	Adult	NA	NA	B	NA	NA
2018	20/08/2018	NA	NA	NA	Pieridae	Green-veined_white	21.8	NA	23.9	NA	NA	NA	NA	1	Adult	NA	NA	B	NA	NA
2018	14/08/2018	NA	NA	NA	Pieridae	Green-veined_white	21.9	21.9	26.3	NA	NA	NA	NA	1	Adult	NA	NA	B	NA	NA
2018	15/08/2018	NA	NA	NA	Pieridae	Green-veined_white	21.9	NA	27.5	NA	NA	NA	NA	1	Adult	NA	NA	B	NA	NA
2018	17/07/2018	NA	NA	NA	Pieridae	Green-veined_white	22	NA	23.9	NA	NA	NA	NA	1	Adult	NA	NA	B	NA	NA
2018	18/07/2018	NA	NA	NA	Pieridae	Green-veined_white	22	22.4	24.3	NA	NA	NA	NA	1	Adult	NA	NA	B	NA	NA
2018	02/07/18	NA	NA	NA	Pieridae	Green-veined_white	22.1	NA	31.9	NA	NA	NA	NA	1	Adult	NA	NA	B	NA	NA
2018	15/08/2018	NA	NA	NA	Pieridae	Green-veined_white	22.1	NA	24.6	NA	NA	NA	NA	1	Adult	NA	NA	B	NA	NA
2018	17/07/2018	NA	NA	NA	Pieridae	Green-veined_white	22.1	NA	25.4	NA	NA	NA	NA	1	Adult	NA	NA	B	NA	NA
2018	25/06/2018	NA	NA	NA	Pieridae	Green-veined_white	22.1	23.8	34.2	NA	NA	NA	NA	1	Adult	NA	NA	B	NA	NA
2009	01/07/09	NA	NA	NA	Pieridae	Green-veined_white	22.3	NA	33.5	NA	NA	NA	NA	1	Adult	NA	NA	B	NA	NA
2018	16/07/2018	NA	NA	NA	Pieridae	Green-veined_white	22.4	24.8	35	NA	NA	NA	NA	1	Adult	NA	NA	B	NA	NA
2018	16/07/2018	NA	NA	NA	Pieridae	Green-veined_white	22.4	23.3	32.5	NA	NA	NA	NA	1	Adult	NA	NA	B	NA	NA
2018	26/06/2018	NA	NA	NA	Pieridae	Green-veined_white	22.4	NA	35.1	NA	NA	NA	NA	1	Adult	NA	NA	B	NA	NA
2018	17/07/2018	NA	NA	NA	Pieridae	Green-veined_white	22.5	NA	27.3	NA	NA	NA	NA	1	Adult	NA	NA	B	NA	NA
2018	14/08/2018	NA	NA	NA	Pieridae	Green-veined_white	22.7	NA	25.2	NA	NA	NA	NA	1	Adult	NA	NA	B	NA	NA
2018	18/07/2018	NA	NA	NA	Pieridae	Green-veined_white	22.8	NA	26.7	NA	NA	NA	NA	1	Adult	NA	NA	B	NA	NA
2018	14/08/2018	NA	NA	NA	Pieridae	Green-veined_white	22.9	NA	29.7	NA	NA	NA	NA	1	Adult	NA	NA	B	NA	NA
2018	19/07/2018	NA	NA	NA	Pieridae	Green-veined_white	22.9	NA	33.1	NA	NA	NA	NA	1	Adult	NA	NA	B	NA	NA
2018	01/08/18	NA	NA	NA	Pieridae	Green-veined_white	23	22.4	24.4	NA	NA	NA	NA	1	Adult	NA	NA	B	NA	NA
2018	16/07/2018	NA	NA	NA	Pieridae	Green-veined_white	23	23.3	27.9	NA	NA	NA	NA	1	Adult	NA	NA	B	NA	NA
2018	24/07/2018	NA	NA	NA	Pieridae	Green-veined_white	23.1	NA	26.1	NA	NA	NA	NA	1	Adult	NA	NA	B	NA	NA
2018	15/08/2018	NA	NA	NA	Pieridae	Green-veined_white	23.2	22.8	25.7	NA	NA	NA	NA	1	Adult	NA	NA	B	NA	NA
2018	15/08/2018	NA	NA	NA	Pieridae	Green-veined_white	23.2	NA	25.8	NA	NA	NA	NA	1	Adult	NA	NA	B	NA	NA
2018	16/07/2018	NA	NA	NA	Pieridae	Green-veined_white	23.2	NA	27.9	NA	NA	NA	NA	1	Adult	NA	NA	B	NA	NA
2018	17/07/2018	NA	NA	NA	Pieridae	Green-veined_white	23.2	NA	26.5	NA	NA	NA	NA	1	Adult	NA	NA	B	NA	NA
2018	25/07/2018	NA	NA	NA	Pieridae	Green-veined_white	23.4	NA	28.6	NA	NA	NA	NA	1	Adult	NA	NA	B	NA	NA
2018	21/08/2018	NA	NA	NA	Pieridae	Green-veined_white	23.5	23.5	24.7	NA	NA	NA	NA	1	Adult	NA	NA	B	NA	NA
2018	24/07/2018	NA	NA	NA	Pieridae	Green-veined_white	23.5	NA	24.8	NA	NA	NA	NA	1	Adult	NA	NA	B	NA	NA
2018	25/07/2018	NA	NA	NA	Pieridae	Green-veined_white	23.5	NA	30	NA	NA	NA	NA	1	Adult	NA	NA	B	NA	NA
2009	19/08/2009	NA	NA	NA	Pieridae	Green-veined_white	23.9	NA	28.4	NA	NA	NA	NA	1	Adult	NA	NA	B	NA	NA
2018	24/07/2018	NA	NA	NA	Pieridae	Green-veined_white	23.9	NA	31.8	NA	NA	NA	NA	1	Adult	NA	NA	B	NA	NA
2018	16/07/2018	NA	NA	NA	Pieridae	Green-veined_white	24	NA	27.8	NA	NA	NA	NA	1	Adult	NA	NA	B	NA	NA
2018	18/07/2018	NA	NA	NA	Pieridae	Green-veined_white	24	NA	28.5	NA	NA	NA	NA	1	Adult	NA	NA	B	NA	NA
2009	19/08/2009	NA	NA	NA	Pieridae	Green-veined_white	24	NA	30	NA	NA	NA	NA	1	Adult	NA	NA	B	NA	NA
2018	16/07/2018	NA	NA	NA	Pieridae	Green-veined_white	24.3	NA	28.3	NA	NA	NA	NA	1	Adult	NA	NA	B	NA	NA
2018	16/07/2018	NA	NA	NA	Pieridae	Green-veined_white	24.7	23.5	29.6	NA	NA	NA	NA	1	Adult	NA	NA	B	NA	NA
2018	16/07/2018	NA	NA	NA	Pieridae	Green-veined_white	25	NA	28.1	NA	NA	NA	NA	1	Adult	NA	NA	B	NA	NA
2018	25/07/2018	NA	NA	NA	Pieridae	Green-veined_white	25.2	NA	30.4	NA	NA	NA	NA	1	Adult	NA	NA	B	NA	NA
2009	29/06/2009	NA	NA	NA	Pieridae	Green-veined_white	25.2	NA	32.4	NA	NA	NA	NA	1	Adult	NA	NA	B	NA	NA
2018	20/07/2018	NA	NA	NA	Pieridae	Green-veined_white	25.3	26.7	28.9	NA	NA	NA	NA	1	Adult	NA	NA	B	NA	NA
2018	31/07/2018	NA	NA	NA	Pieridae	Green-veined_white	25.3	NA	28.1	NA	NA	NA	NA	1	Adult	NA	NA	B	NA	NA
2018	16/07/2018	NA	NA	NA	Pieridae	Green-veined_white	25.5	NA	30.2	NA	NA	NA	NA	1	Adult	NA	NA	B	NA	NA
2018	25/07/2018	NA	NA	NA	Pieridae	Green-veined_white	25.5	NA	32.5	NA	NA	NA	NA	1	Adult	NA	NA	B	NA	NA
2018	25/06/2018	NA	NA	NA	Pieridae	Green-veined_white	25.6	NA	33.5	NA	NA	NA	NA	1	Adult	NA	NA	B	NA	NA
2018	02/07/18	NA	NA	NA	Pieridae	Green-veined_white	25.7	NA	30.7	NA	NA	NA	NA	1	Adult	NA	NA	B	NA	NA
2018	25/06/2018	NA	NA	NA	Pieridae	Green-veined_white	25.7	NA	38.6	NA	NA	NA	NA	1	Adult	NA	NA	B	NA	NA
2018	01/08/18	NA	NA	NA	Pieridae	Green-veined_white	25.8	27.8	27.4	NA	NA	NA	NA	1	Adult	NA	NA	B	NA	NA
2018	28/06/2018	NA	NA	NA	Pieridae	Green-veined_white	25.8	NA	31.3	NA	NA	NA	NA	1	Adult	NA	NA	B	NA	NA
2009	01/07/09	NA	NA	NA	Pieridae	Green-veined_white	25.9	NA	32.7	NA	NA	NA	NA	1	Adult	NA	NA	B	NA	NA
2009	02/07/09	NA	NA	NA	Pieridae	Green-veined_white	25.9	NA	31.9	NA	NA	NA	NA	1	Adult	NA	NA	B	NA	NA
2018	14/08/2018	NA	NA	NA	Pieridae	Green-veined_white	26.1	NA	27.2	NA	NA	NA	NA	1	Adult	NA	NA	B	NA	NA
2009	30/06/2009	NA	NA	NA	Pieridae	Green-veined_white	26.1	NA	31.5	NA	NA	NA	NA	1	Adult	NA	NA	B	NA	NA
2018	04/08/18	NA	NA	NA	Pieridae	Green-veined_white	26.2	NA	29.5	NA	NA	NA	NA	1	Adult	NA	NA	B	NA	NA
2018	25/07/2018	NA	NA	NA	Pieridae	Green-veined_white	26.4	NA	30	NA	NA	NA	NA	1	Adult	NA	NA	B	NA	NA
2018	03/08/18	NA	NA	NA	Pieridae	Green-veined_white	26.5	NA	30.4	NA	NA	NA	NA	1	Adult	NA	NA	B	NA	NA
2018	25/07/2018	NA	NA	NA	Pieridae	Green-veined_white	26.5	NA	32.4	NA	NA	NA	NA	1	Adult	NA	NA	B	NA	NA
2018	03/08/18	NA	NA	NA	Pieridae	Green-veined_white	26.6	NA	28.8	NA	NA	NA	NA	1	Adult	NA	NA	B	NA	NA
2018	03/08/18	NA	NA	NA	Pieridae	Green-veined_white	26.7	NA	30.3	NA	NA	NA	NA	1	Adult	NA	NA	B	NA	NA
2018	04/08/18	NA	NA	NA	Pieridae	Green-veined_white	26.7	NA	29.2	NA	NA	NA	NA	1	Adult	NA	NA	B	NA	NA
2018	25/07/2018	NA	NA	NA	Pieridae	Green-veined_white	26.7	NA	28.5	NA	NA	NA	NA	1	Adult	NA	NA	B	NA	NA
2018	03/08/18	NA	NA	NA	Pieridae	Green-veined_white	26.8	NA	28.8	NA	NA	NA	NA	1	Adult	NA	NA	B	NA	NA
2018	07/08/18	NA	NA	NA	Pieridae	Green-veined_white	26.8	NA	28.4	NA	NA	NA	NA	1	Adult	NA	NA	B	NA	NA
2018	27/06/2018	NA	NA	NA	Pieridae	Green-veined_white	26.8	NA	32.9	NA	NA	NA	NA	1	Adult	NA	NA	B	NA	NA
2018	03/08/18	NA	NA	NA	Pieridae	Green-veined_white	27.2	NA	30.2	NA	NA	NA	NA	1	Adult	NA	NA	B	NA	NA
2009	01/07/09	NA	NA	NA	Pieridae	Green-veined_white	27.3	NA	32.9	NA	NA	NA	NA	1	Adult	NA	NA	B	NA	NA
2009	02/07/09	NA	NA	NA	Pieridae	Green-veined_white	27.3	NA	33.8	NA	NA	NA	NA	1	Adult	NA	NA	B	NA	NA
2018	25/07/2018	NA	NA	NA	Pieridae	Green-veined_white	27.3	NA	32	NA	NA	NA	NA	1	Adult	NA	NA	B	NA	NA
2009	02/07/09	NA	NA	NA	Pieridae	Green-veined_white	27.6	NA	34.8	NA	NA	NA	NA	1	Adult	NA	NA	B	NA	NA
2018	03/08/18	NA	NA	NA	Pieridae	Green-veined_white	27.6	NA	31.3	NA	NA	NA	NA	1	Adult	NA	NA	B	NA	NA
2018	06/08/18	NA	NA	NA	Pieridae	Green-veined_white	27.7	31	28.9	NA	NA	NA	NA	1	Adult	NA	NA	B	NA	NA
2018	03/08/18	NA	NA	NA	Pieridae	Green-veined_white	27.8	NA	31.4	NA	NA	NA	NA	1	Adult	NA	NA	B	NA	NA
2018	25/07/2018	NA	NA	NA	Pieridae	Green-veined_white	28	NA	31.5	NA	NA	NA	NA	1	Adult	NA	NA	B	NA	NA
2018	03/08/18	NA	NA	NA	Pieridae	Green-veined_white	28.1	NA	31.5	NA	NA	NA	NA	1	Adult	NA	NA	B	NA	NA
2009	02/07/09	NA	NA	NA	Pieridae	Green-veined_white	28.4	NA	32.9	NA	NA	NA	NA	1	Adult	NA	NA	B	NA	NA
2018	25/07/2018	NA	NA	NA	Pieridae	Green-veined_white	29	NA	30.2	NA	NA	NA	NA	1	Adult	NA	NA	B	NA	NA
2018	25/07/2018	NA	NA	NA	Pieridae	Green-veined_white	29	NA	33.7	NA	NA	NA	NA	1	Adult	NA	NA	B	NA	NA
2018	27/07/2018	NA	NA	NA	Pieridae	Green-veined_white	29.6	28.5	31.6	NA	NA	NA	NA	1	Adult	NA	NA	B	NA	NA
2009	30/06/2009	NA	NA	NA	Pieridae	Green-veined_white	29.6	NA	34.6	NA	NA	NA	NA	1	Adult	NA	NA	B	NA	NA
2018	07/08/18	NA	NA	NA	Pieridae	Green-veined_white	29.7	NA	32.1	NA	NA	NA	NA	1	Adult	NA	NA	B	NA	NA
2009	02/07/09	NA	NA	NA	Pieridae	Green-veined_white	30.1	NA	34.2	NA	NA	NA	NA	1	Adult	NA	NA	B	NA	NA
2018	03/08/18	NA	NA	NA	Pieridae	Green-veined_white	30.3	NA	34.8	NA	NA	NA	NA	1	Adult	NA	NA	B	NA	NA
2018	07/08/18	NA	NA	NA	Pieridae	Green-veined_white	30.4	NA	32.8	NA	NA	NA	NA	1	Adult	NA	NA	B	NA	NA
2018	06/08/18	NA	NA	NA	Pieridae	Green-veined_white	31.3	NA	33.4	NA	NA	NA	NA	1	Adult	NA	NA	B	NA	NA
2018	26/07/2018	NA	NA	NA	Pieridae	Green-veined_white	33.4	NA	34.8	NA	NA	NA	NA	1	Adult	NA	NA	B	NA	NA
2021	14/08/2021	BD	1652	1	Pieridae	Green-veined_white	15.5	14.9	14.7	1.4	NA	NA	Solo	2	Larva	N	N	B	NA	NA
2021	14/08/2021	BD	1653	2	Pieridae	Green-veined_white	15.4	18.4	15.3	0.59	NA	NA	Solo	2	Larva	N	N	B	NA	NA
2021	14/08/2021	BD	1657	3	Pieridae	Green-veined_white	16.2	16.4	17.1	0.48	NA	NA	Solo	2	Larva	N	N	B	NA	NA
2021	14/08/2021	BD	1658	4	Pieridae	Green-veined_white	16.6	16	16.9	1.01	NA	NA	Solo	2	Larva	N	N	B	NA	NA
2021	14/08/2021	BD	1661	5	Pieridae	Green-veined_white	17.4	16.8	17.9	0.84	NA	NA	Solo	2	Larva	N	N	B	NA	NA
2021	14/08/2021	BD	1661	5	Pieridae	Green-veined_white	18.7	17.5	17.5	1.27	NA	NA	Solo	2	Larva	N	N	B	NA	NA
2022	23/08/2022	BD	2178	1	Pieridae	Green-veined_white	23	23.5	23.3	0.45	NA	NA	Solo	2	Larva	N	N	B	NA	NA
2022	23/08/2022	BD	2179	2	Pieridae	Green-veined_white	22.6	20.8	21.9	1.64	NA	NA	Solo	2	Larva	N	N	B	NA	NA
2022	23/08/2022	BD	2182	3	Pieridae	Green-veined_white	23.4	21.8	22.3	1.4	NA	NA	Solo	2	Larva	N	N	B	NA	NA
2022	23/08/2022	BD	2182	3	Pieridae	Green-veined_white	23.5	22	22.1	1.6	NA	NA	Solo	2	Larva	N	N	B	NA	NA
2018	17/05/2018	NA	NA	NA	Pieridae	Large_white	13.6	NA	22.3	NA	NA	NA	NA	1	Adult	NA	NA	B	NA	NA
2018	17/05/2018	NA	NA	NA	Pieridae	Large_white	14	NA	31.5	NA	NA	NA	NA	1	Adult	NA	NA	B	NA	NA
2018	17/05/2018	NA	NA	NA	Pieridae	Large_white	15.6	NA	26	NA	NA	NA	NA	1	Adult	NA	NA	B	NA	NA
2018	17/05/2018	NA	NA	NA	Pieridae	Large_white	15.6	NA	27.6	NA	NA	NA	NA	1	Adult	NA	NA	B	NA	NA
2009	19/05/2009	NA	NA	NA	Pieridae	Large_white	16.2	NA	24.4	NA	NA	NA	NA	1	Adult	NA	NA	B	NA	NA
2009	09/07/09	NA	NA	NA	Pieridae	Large_white	16.5	NA	25	NA	NA	NA	NA	1	Adult	NA	NA	B	NA	NA
2018	21/06/2018	NA	NA	NA	Pieridae	Large_white	16.7	16.5	21.6	NA	NA	NA	NA	1	Adult	NA	NA	B	NA	NA
2009	25/08/2009	NA	NA	NA	Pieridae	Large_white	16.9	NA	23.4	NA	NA	NA	NA	1	Adult	NA	NA	B	NA	NA
2009	31/07/2009	NA	NA	NA	Pieridae	Large_white	16.9	NA	30	NA	NA	NA	NA	1	Adult	NA	NA	B	NA	NA
2018	17/05/2018	NA	NA	NA	Pieridae	Large_white	17.1	NA	29.5	NA	NA	NA	NA	1	Adult	NA	NA	B	NA	NA
2009	25/08/2009	NA	NA	NA	Pieridae	Large_white	17.7	NA	23.5	NA	NA	NA	NA	1	Adult	NA	NA	B	NA	NA
2009	31/07/2009	NA	NA	NA	Pieridae	Large_white	18	NA	26.8	NA	NA	NA	NA	1	Adult	NA	NA	B	NA	NA
2009	09/07/09	NA	NA	NA	Pieridae	Large_white	18.4	NA	26.5	NA	NA	NA	NA	1	Adult	NA	NA	B	NA	NA
2009	09/07/09	NA	NA	NA	Pieridae	Large_white	18.4	NA	24.1	NA	NA	NA	NA	1	Adult	NA	NA	B	NA	NA
2009	24/06/2009	NA	NA	NA	Pieridae	Large_white	19.1	NA	23.7	NA	NA	NA	NA	1	Adult	NA	NA	B	NA	NA
2009	31/07/2009	NA	NA	NA	Pieridae	Large_white	19.2	NA	28.8	NA	NA	NA	NA	1	Adult	NA	NA	B	NA	NA
2009	25/08/2009	NA	NA	NA	Pieridae	Large_white	19.3	NA	24.4	NA	NA	NA	NA	1	Adult	NA	NA	B	NA	NA
2018	17/08/2018	NA	NA	NA	Pieridae	Large_white	19.4	NA	23.6	NA	NA	NA	NA	1	Adult	NA	NA	B	NA	NA
2018	23/08/2018	NA	NA	NA	Pieridae	Large_white	19.4	20.8	26.3	NA	NA	NA	NA	1	Adult	NA	NA	B	NA	NA
2009	17/08/2009	NA	NA	NA	Pieridae	Large_white	19.5	NA	24.1	NA	NA	NA	NA	1	Adult	NA	NA	B	NA	NA
2009	31/07/2009	NA	NA	NA	Pieridae	Large_white	19.8	NA	25.8	NA	NA	NA	NA	1	Adult	NA	NA	B	NA	NA
2009	31/07/2009	NA	NA	NA	Pieridae	Large_white	19.9	NA	24.7	NA	NA	NA	NA	1	Adult	NA	NA	B	NA	NA
2009	14/07/2009	NA	NA	NA	Pieridae	Large_white	20.2	NA	29	NA	NA	NA	NA	1	Adult	NA	NA	B	NA	NA
2009	06/07/09	NA	NA	NA	Pieridae	Large_white	20.4	NA	28.9	NA	NA	NA	NA	1	Adult	NA	NA	B	NA	NA
2009	31/07/2009	NA	NA	NA	Pieridae	Large_white	20.8	NA	26.6	NA	NA	NA	NA	1	Adult	NA	NA	B	NA	NA
2018	30/07/2018	NA	NA	NA	Pieridae	Large_white	21.5	NA	28.8	NA	NA	NA	NA	1	Adult	NA	NA	B	NA	NA
2018	30/07/2018	NA	NA	NA	Pieridae	Large_white	21.5	NA	26.1	NA	NA	NA	NA	1	Adult	NA	NA	B	NA	NA
2018	30/07/2018	NA	NA	NA	Pieridae	Large_white	21.5	NA	25.4	NA	NA	NA	NA	1	Adult	NA	NA	B	NA	NA
2009	31/07/2009	NA	NA	NA	Pieridae	Large_white	21.6	NA	28.8	NA	NA	NA	NA	1	Adult	NA	NA	B	NA	NA
2009	18/08/2009	NA	NA	NA	Pieridae	Large_white	21.7	NA	25.7	NA	NA	NA	NA	1	Adult	NA	NA	B	NA	NA
2018	17/08/2018	NA	NA	NA	Pieridae	Large_white	21.9	20.6	22.6	NA	NA	NA	NA	1	Adult	NA	NA	B	NA	NA
2018	20/07/2018	NA	NA	NA	Pieridae	Large_white	22.2	22.9	27.1	NA	NA	NA	NA	1	Adult	NA	NA	B	NA	NA
2018	02/07/18	NA	NA	NA	Pieridae	Large_white	22.4	NA	29	NA	NA	NA	NA	1	Adult	NA	NA	B	NA	NA
2018	18/07/2018	NA	NA	NA	Pieridae	Large_white	22.4	NA	28.4	NA	NA	NA	NA	1	Adult	NA	NA	B	NA	NA
2018	18/07/2018	NA	NA	NA	Pieridae	Large_white	22.5	22.6	29.7	NA	NA	NA	NA	1	Adult	NA	NA	B	NA	NA
2018	18/07/2018	NA	NA	NA	Pieridae	Large_white	22.6	NA	29	NA	NA	NA	NA	1	Adult	NA	NA	B	NA	NA
2009	18/08/2009	NA	NA	NA	Pieridae	Large_white	22.6	NA	30.2	NA	NA	NA	NA	1	Adult	NA	NA	B	NA	NA
2018	18/07/2018	NA	NA	NA	Pieridae	Large_white	23	NA	28.7	NA	NA	NA	NA	1	Adult	NA	NA	B	NA	NA
2009	13/07/2009	NA	NA	NA	Pieridae	Large_white	23.3	NA	26.7	NA	NA	NA	NA	1	Adult	NA	NA	B	NA	NA
2018	20/08/2018	NA	NA	NA	Pieridae	Large_white	23.4	NA	27.2	NA	NA	NA	NA	1	Adult	NA	NA	B	NA	NA
2018	25/07/2018	NA	NA	NA	Pieridae	Large_white	23.4	25.8	29.9	NA	NA	NA	NA	1	Adult	NA	NA	B	NA	NA
2018	03/08/18	NA	NA	NA	Pieridae	Large_white	23.5	NA	25.9	NA	NA	NA	NA	1	Adult	NA	NA	B	NA	NA
2009	19/08/2009	NA	NA	NA	Pieridae	Large_white	23.5	NA	29.9	NA	NA	NA	NA	1	Adult	NA	NA	B	NA	NA
2009	24/08/2009	NA	NA	NA	Pieridae	Large_white	23.5	NA	30.6	NA	NA	NA	NA	1	Adult	NA	NA	B	NA	NA
2018	07/08/18	NA	NA	NA	Pieridae	Large_white	23.6	NA	24.1	NA	NA	NA	NA	1	Adult	NA	NA	B	NA	NA
2009	13/07/2009	NA	NA	NA	Pieridae	Large_white	23.7	NA	28	NA	NA	NA	NA	1	Adult	NA	NA	B	NA	NA
2018	19/07/2018	NA	NA	NA	Pieridae	Large_white	24.1	NA	29.6	NA	NA	NA	NA	1	Adult	NA	NA	B	NA	NA
2018	19/07/2018	NA	NA	NA	Pieridae	Large_white	24.1	NA	31.8	NA	NA	NA	NA	1	Adult	NA	NA	B	NA	NA
2018	19/07/2018	NA	NA	NA	Pieridae	Large_white	24.1	NA	32.6	NA	NA	NA	NA	1	Adult	NA	NA	B	NA	NA
2018	06/08/18	NA	NA	NA	Pieridae	Large_white	24.4	29.9	27	NA	NA	NA	NA	1	Adult	NA	NA	B	NA	NA
2018	25/07/2018	NA	NA	NA	Pieridae	Large_white	24.6	NA	30.7	NA	NA	NA	NA	1	Adult	NA	NA	B	NA	NA
2018	01/08/18	NA	NA	NA	Pieridae	Large_white	24.8	26.9	26	NA	NA	NA	NA	1	Adult	NA	NA	B	NA	NA
2018	06/08/18	NA	NA	NA	Pieridae	Large_white	24.9	NA	27.1	NA	NA	NA	NA	1	Adult	NA	NA	B	NA	NA
2018	20/07/2018	NA	NA	NA	Pieridae	Large_white	25	NA	28.7	NA	NA	NA	NA	1	Adult	NA	NA	B	NA	NA
2018	19/07/2018	NA	NA	NA	Pieridae	Large_white	25.3	NA	31.2	NA	NA	NA	NA	1	Adult	NA	NA	B	NA	NA
2018	04/08/18	NA	NA	NA	Pieridae	Large_white	25.5	NA	29.3	NA	NA	NA	NA	1	Adult	NA	NA	B	NA	NA
2018	17/07/2018	NA	NA	NA	Pieridae	Large_white	25.7	NA	29.2	NA	NA	NA	NA	1	Adult	NA	NA	B	NA	NA
2009	19/08/2009	NA	NA	NA	Pieridae	Large_white	25.7	NA	30.8	NA	NA	NA	NA	1	Adult	NA	NA	B	NA	NA
2018	03/08/18	NA	NA	NA	Pieridae	Large_white	25.8	25.9	31.7	NA	NA	NA	NA	1	Adult	NA	NA	B	NA	NA
2018	04/08/18	NA	NA	NA	Pieridae	Large_white	26	NA	30.9	NA	NA	NA	NA	1	Adult	NA	NA	B	NA	NA
2018	25/07/2018	NA	NA	NA	Pieridae	Large_white	26	27.2	27.6	NA	NA	NA	NA	1	Adult	NA	NA	B	NA	NA
2018	04/08/18	NA	NA	NA	Pieridae	Large_white	26.1	NA	27.8	NA	NA	NA	NA	1	Adult	NA	NA	B	NA	NA
2018	04/08/18	NA	NA	NA	Pieridae	Large_white	26.5	NA	30.4	NA	NA	NA	NA	1	Adult	NA	NA	B	NA	NA
2018	25/07/2018	NA	NA	NA	Pieridae	Large_white	26.5	27.9	31.1	NA	NA	NA	NA	1	Adult	NA	NA	B	NA	NA
2018	04/08/18	NA	NA	NA	Pieridae	Large_white	27.1	NA	32.1	NA	NA	NA	NA	1	Adult	NA	NA	B	NA	NA
2018	26/07/2018	NA	NA	NA	Pieridae	Large_white	27.1	NA	32.1	NA	NA	NA	NA	1	Adult	NA	NA	B	NA	NA
2018	02/07/18	NA	NA	NA	Pieridae	Large_white	27.9	26.9	31.3	NA	NA	NA	NA	1	Adult	NA	NA	B	NA	NA
2018	14/08/2018	NA	NA	NA	Pieridae	Large_white	28	23.6	28.8	NA	NA	NA	NA	1	Adult	NA	NA	B	NA	NA
2018	03/08/18	NA	NA	NA	Pieridae	Large_white	28.1	NA	31.3	NA	NA	NA	NA	1	Adult	NA	NA	B	NA	NA
2018	07/08/18	NA	NA	NA	Pieridae	Large_white	28.7	NA	31.5	NA	NA	NA	NA	1	Adult	NA	NA	B	NA	NA
2009	02/07/09	NA	NA	NA	Pieridae	Large_white	28.8	NA	32.9	NA	NA	NA	NA	1	Adult	NA	NA	B	NA	NA
2018	25/07/2018	NA	NA	NA	Pieridae	Large_white	29	NA	33.6	NA	NA	NA	NA	1	Adult	NA	NA	B	NA	NA
2018	03/08/18	NA	NA	NA	Pieridae	Large_white	29.1	NA	32.7	NA	NA	NA	NA	1	Adult	NA	NA	B	NA	NA
2018	03/08/18	NA	NA	NA	Pieridae	Large_white	29.1	NA	35.1	NA	NA	NA	NA	1	Adult	NA	NA	B	NA	NA
2018	25/07/2018	NA	NA	NA	Pieridae	Large_white	29.5	31.4	37.6	NA	NA	NA	NA	1	Adult	NA	NA	B	NA	NA
2018	26/07/2018	NA	NA	NA	Pieridae	Large_white	31	29.9	31.6	NA	NA	NA	NA	1	Adult	NA	NA	B	NA	NA
2018	26/07/2018	NA	NA	NA	Pieridae	Large_white	31.5	32.6	36	NA	NA	NA	NA	1	Adult	NA	NA	B	NA	NA
2018	26/07/2018	NA	NA	NA	Pieridae	Large_white	31.8	33.1	34.6	NA	NA	NA	NA	1	Adult	NA	NA	B	NA	NA
2018	07/08/18	NA	NA	NA	Pieridae	Large_white	31.9	31.8	32.6	NA	NA	NA	NA	1	Adult	NA	NA	B	NA	NA
2018	06/08/18	NA	NA	NA	Pieridae	Large_white	32.5	35.5	34.1	NA	NA	NA	NA	1	Adult	NA	NA	B	NA	NA
2018	26/07/2018	NA	NA	NA	Pieridae	Large_white	32.8	31.7	34.3	NA	NA	NA	NA	1	Adult	NA	NA	B	NA	NA
2021	29/08/2021	Garden	NA	NA	Pieridae	Large_white	9.4	10.2	8.8	0.42	NA	Radish_inflower	Solo	4	Larva	Y	N	B	NA	NA
2021	29/08/2021	Garden	NA	NA	Pieridae	Large_white	9.4	8.9	8.8	0.4	NA	Radish_inflower	Solo	4	Larva	Y	N	B	NA	NA
2021	29/08/2021	Garden	NA	NA	Pieridae	Large_white	9.4	9.2	8.1	0.42	NA	Radish_inflower	Solo	4	Larva	Y	N	B	NA	NA
2021	29/08/2021	Garden	NA	NA	Pieridae	Large_white	9.6	9.2	8.1	0.43	NA	Radish_inflower	Solo	4	Larva	Y	N	B	NA	NA
2021	28/08/2021	Garden	NA	NA	Pieridae	Large_white	13.5	13.6	13.7	0.34	NA	Radish_inflower	Solo	4	Larva	Y	N	B	NA	NA
2021	28/08/2021	Garden	NA	NA	Pieridae	Large_white	13.6	13.8	13.8	0.39	NA	Radish_inflower	Solo	4	Larva	Y	N	B	NA	NA
2021	28/08/2021	Garden	NA	NA	Pieridae	Large_white	13.7	14.1	13.7	0.36	NA	Radish_inflower	Solo	4	Larva	Y	N	B	NA	NA
2021	28/08/2021	Garden	NA	NA	Pieridae	Large_white	13.8	13.9	14.1	0.47	NA	Radish_inflower	Solo	4	Larva	Y	N	B	NA	NA
2021	28/08/2021	Garden	NA	NA	Pieridae	Large_white	13.9	13.8	13.9	0.43	NA	Radish_inflower	Solo	4	Larva	Y	N	B	NA	NA
2021	28/08/2021	Garden	NA	NA	Pieridae	Large_white	13.9	13.8	13.8	0.4	NA	Radish_inflower	Solo	4	Larva	Y	N	B	NA	NA
2021	27/08/2021	Garden	NA	NA	Pieridae	Large_white	17.4	17.5	17.5	0.39	NA	Radish_inflower	Solo	4	Larva	Y	N	B	NA	NA
2021	27/08/2021	Garden	NA	NA	Pieridae	Large_white	17.4	17.2	17.4	0.35	NA	Radish_inflower	Solo	4	Larva	Y	N	B	NA	NA
2021	27/08/2021	Garden	NA	NA	Pieridae	Large_white	17.4	17.2	17.5	0.32	NA	Radish_inflower	Solo	4	Larva	Y	N	B	NA	NA
2021	27/08/2021	Garden	NA	NA	Pieridae	Large_white	17.4	17.7	17.4	0.43	NA	Radish_inflower	Solo	4	Larva	Y	N	B	NA	NA
2021	27/08/2021	Garden	NA	NA	Pieridae	Large_white	17.5	18	17.6	0.34	NA	Radish_inflower	Solo	4	Larva	Y	N	B	NA	NA
2021	09/08/21	Outside_TQ	NA	NA	Pieridae	Large_white	17.6	17.2	18.3	0.32	NA	Garlic_mustard	Gregarious	4	Larva	Y	N	B	NA	NA
2021	09/08/21	Outside_TQ	NA	NA	Pieridae	Large_white	17.6	18.1	18	0.34	NA	Garlic_mustard	Gregarious	4	Larva	Y	N	B	NA	NA
2021	09/08/21	Outside_TQ	NA	NA	Pieridae	Large_white	17.6	17.8	17.8	0.27	NA	Garlic_mustard	Gregarious	4	Larva	Y	N	B	NA	NA
2021	09/08/21	Outside_TQ	NA	NA	Pieridae	Large_white	17.6	17.8	17.8	0.34	NA	Garlic_mustard	Gregarious	4	Larva	Y	N	B	NA	NA
2021	09/08/21	Outside_TQ	NA	NA	Pieridae	Large_white	17.6	17.6	17.8	0.26	NA	Garlic_mustard	Gregarious	4	Larva	Y	N	B	NA	NA
2021	27/08/2021	Garden	NA	NA	Pieridae	Large_white	17.8	17.8	17.6	0.39	NA	Radish_inflower	Solo	4	Larva	Y	N	B	NA	NA
2021	10/08/21	Allotment	NA	NA	Pieridae	Large_white	19.2	22.2	23.4	3.5	NA	Cabbage	Solo	4	Larva	Y	N	B	NA	NA
2021	10/08/21	Allotment	NA	NA	Pieridae	Large_white	20	20.3	23.6	3.41	NA	Cabbage	Solo	4	Larva	Y	N	B	NA	NA
2021	28/08/2021	Garden	NA	NA	Pieridae	Large_white	20.4	20.3	21	0.4	NA	Radish_inflower	Solo	4	Larva	Y	N	B	NA	NA
2021	28/08/2021	Garden	NA	NA	Pieridae	Large_white	20.5	19.4	20.3	0.37	NA	Radish_inflower	Solo	4	Larva	Y	N	B	NA	NA
2021	10/08/21	Allotment	NA	NA	Pieridae	Large_white	20.6	20.6	22	2.25	NA	Brussel_sprouts	Solo	4	Larva	Y	N	B	NA	NA
2021	13/08/2021	Allotment	NA	NA	Pieridae	Large_white	20.8	20.8	21.2	0.36	NA	Purple sprouting	Gregarious	4	Larva	Y	N	B	NA	NA
2022	10/08/22	Allotment	NA	NA	Pieridae	Large_white	21	24.1	22.8	0.51	NA	Cauliflower	Solo	4	Larva	Y	N	B	NA	NA
2021	10/08/21	Allotment	NA	NA	Pieridae	Large_white	21.1	22.9	24.9	1.24	NA	Brussel_sprouts	Gregarious	4	Larva	Y	N	B	NA	NA
2021	10/08/21	Allotment	NA	NA	Pieridae	Large_white	21.2	21.5	23.3	2.92	NA	Cabbage	Solo	4	Larva	Y	N	B	NA	NA
2021	28/08/2021	Garden	NA	NA	Pieridae	Large_white	21.2	20.7	21.4	0.41	NA	Radish_inflower	Solo	4	Larva	Y	N	B	NA	NA
2021	10/08/21	Allotment	NA	NA	Pieridae	Large_white	21.3	23.8	24.2	1.09	NA	Brussel_sprouts	Gregarious	4	Larva	Y	N	B	NA	NA
2021	13/08/2021	Allotment	NA	NA	Pieridae	Large_white	21.3	21.6	22.4	0.43	NA	Purple sprouting	Gregarious	4	Larva	Y	N	B	NA	NA
2022	10/08/22	Allotment	NA	NA	Pieridae	Large_white	21.3	23.2	24.4	0.18	NA	Brussel_sprouts	Gregarious	4	Larva	Y	N	B	NA	NA
2022	10/08/22	Allotment	NA	NA	Pieridae	Large_white	21.3	23.2	26.8	0.24	NA	Brussel_sprouts	Gregarious	4	Larva	Y	N	B	NA	NA
2022	10/08/22	Allotment	NA	NA	Pieridae	Large_white	21.3	23.2	24.5	0.22	NA	Brussel_sprouts	Gregarious	4	Larva	Y	N	B	NA	NA
2022	10/08/22	Allotment	NA	NA	Pieridae	Large_white	21.3	23.2	23.6	0.25	NA	Brussel_sprouts	Gregarious	4	Larva	Y	N	B	NA	NA
2022	10/08/22	Allotment	NA	NA	Pieridae	Large_white	21.3	23.2	24.1	0.21	NA	Brussel_sprouts	Gregarious	4	Larva	Y	N	B	NA	NA
2021	13/08/2021	Allotment	NA	NA	Pieridae	Large_white	22	21.9	21.3	0.31	NA	Purple sprouting	Gregarious	4	Larva	Y	N	B	NA	NA
2021	10/08/21	Allotment	NA	NA	Pieridae	Large_white	22.1	23.6	27.9	2.34	NA	Cabbage	Solo	4	Larva	Y	N	B	NA	NA
2021	13/08/2021	Allotment	NA	NA	Pieridae	Large_white	22.4	22.5	22.4	0.48	NA	Purple sprouting	Gregarious	4	Larva	Y	N	B	NA	NA
2021	10/08/21	Allotment	NA	NA	Pieridae	Large_white	22.5	23.9	25.3	1	NA	Brussel_sprouts	Gregarious	4	Larva	Y	N	B	NA	NA
2021	13/08/2021	Allotment	NA	NA	Pieridae	Large_white	22.5	22.7	22.7	0.37	NA	Purple sprouting	Gregarious	4	Larva	Y	N	B	NA	NA
2021	13/08/2021	Allotment	NA	NA	Pieridae	Large_white	22.8	22.3	22.1	0.35	NA	Purple sprouting	Gregarious	4	Larva	Y	N	B	NA	NA
2021	10/08/21	Allotment	NA	NA	Pieridae	Large_white	23.2	23.8	24.5	1	NA	Brussel_sprouts	Gregarious	4	Larva	Y	N	B	NA	NA
2021	13/08/2021	Allotment	NA	NA	Pieridae	Large_white	23.2	22.5	24.4	2.11	NA	Cabbage	Solo	4	Larva	Y	N	B	NA	NA
2021	10/08/21	Allotment	NA	NA	Pieridae	Large_white	23.4	24.2	24.4	1.1	NA	Brussel_sprouts	Gregarious	4	Larva	Y	N	B	NA	NA
2022	22/08/2022	Allotment	NA	NA	Pieridae	Large_white	25.6	22.8	23.7	2.74	NA	Brussel_sprouts	Solo	2	Larva	Y	N	B	NA	NA
2018	17/05/2018	NA	NA	NA	Pieridae	Orange-tip	13.1	NA	23.3	NA	NA	NA	NA	2	Adult	NA	NA	B	NA	NA
2018	18/05/2018	NA	NA	NA	Pieridae	Orange-tip	13.5	NA	30.8	NA	NA	NA	NA	2	Adult	NA	NA	B	NA	NA
2018	18/05/2018	NA	NA	NA	Pieridae	Orange-tip	14.2	NA	33.2	NA	NA	NA	NA	2	Adult	NA	NA	B	NA	NA
2018	17/05/2018	NA	NA	NA	Pieridae	Orange-tip	14.7	NA	26.5	NA	NA	NA	NA	2	Adult	NA	NA	B	NA	NA
2018	11/05/18	NA	NA	NA	Pieridae	Orange-tip	15.6	15.6	18.6	NA	NA	NA	NA	2	Adult	NA	NA	B	NA	NA
2018	17/05/2018	NA	NA	NA	Pieridae	Orange-tip	15.9	NA	26.1	NA	NA	NA	NA	2	Adult	NA	NA	B	NA	NA
2009	22/05/2009	NA	NA	NA	Pieridae	Orange-tip	15.9	NA	18.5	NA	NA	NA	NA	2	Adult	NA	NA	B	NA	NA
2018	18/05/2018	NA	NA	NA	Pieridae	Orange-tip	16.1	NA	24.1	NA	NA	NA	NA	2	Adult	NA	NA	B	NA	NA
2018	23/05/2018	NA	NA	NA	Pieridae	Orange-tip	16.1	NA	32.2	NA	NA	NA	NA	2	Adult	NA	NA	B	NA	NA
2018	11/05/18	NA	NA	NA	Pieridae	Orange-tip	16.6	NA	22.4	NA	NA	NA	NA	2	Adult	NA	NA	B	NA	NA
2018	11/05/18	NA	NA	NA	Pieridae	Orange-tip	16.8	NA	25.4	NA	NA	NA	NA	2	Adult	NA	NA	B	NA	NA
2018	11/05/18	NA	NA	NA	Pieridae	Orange-tip	17.2	15.9	25.8	NA	NA	NA	NA	2	Adult	NA	NA	B	NA	NA
2018	23/05/2018	NA	NA	NA	Pieridae	Orange-tip	17.2	20.2	25.6	NA	NA	NA	NA	2	Adult	NA	NA	B	NA	NA
2018	17/05/2018	NA	NA	NA	Pieridae	Orange-tip	17.3	NA	23.3	NA	NA	NA	NA	2	Adult	NA	NA	B	NA	NA
2018	18/05/2018	NA	NA	NA	Pieridae	Orange-tip	17.5	NA	29.2	NA	NA	NA	NA	2	Adult	NA	NA	B	NA	NA
2018	22/05/2018	NA	NA	NA	Pieridae	Orange-tip	20.4	NA	35.3	NA	NA	NA	NA	2	Adult	NA	NA	B	NA	NA
2009	23/05/2009	NA	NA	NA	Pieridae	Orange-tip	20.8	NA	24.5	NA	NA	NA	NA	2	Adult	NA	NA	B	NA	NA
2009	29/05/2009	NA	NA	NA	Pieridae	Orange-tip	22.1	NA	27.3	NA	NA	NA	NA	2	Adult	NA	NA	B	NA	NA
2009	23/05/2009	NA	NA	NA	Pieridae	Orange-tip	22.3	NA	28.7	NA	NA	NA	NA	2	Adult	NA	NA	B	NA	NA
2021	16/06/2021	BD	NA	24	Pieridae	Orange-tip	16.3	19.3	18.2	1.21	NA	NA	Solo	2	Larva	N	N	B	NA	NA
2021	16/06/2021	BD	NA	20	Pieridae	Orange-tip	16.4	16.3	16.4	2.59	NA	NA	Solo	2	Larva	N	N	B	NA	NA
2021	16/06/2021	BD	NA	26	Pieridae	Orange-tip	16.4	16.9	16.8	1.37	NA	NA	Solo	2	Larva	N	N	B	NA	NA
2021	16/06/2021	BD	NA	25	Pieridae	Orange-tip	16.4	17	16.6	1.51	NA	NA	Solo	2	Larva	N	N	B	NA	NA
2021	16/06/2021	BD	NA	26	Pieridae	Orange-tip	16.5	17.5	16.6	1.6	NA	NA	Solo	2	Larva	N	N	B	NA	NA
2021	16/06/2021	BD	NA	24	Pieridae	Orange-tip	16.5	16.9	17.1	1.11	NA	NA	Solo	2	Larva	N	N	B	NA	NA
2021	16/06/2021	BD	NA	24	Pieridae	Orange-tip	16.6	16.5	16.6	1.72	NA	NA	Solo	2	Larva	N	N	B	NA	NA
2021	16/06/2021	BD	NA	26	Pieridae	Orange-tip	16.7	18.3	17.3	1.17	NA	NA	Solo	2	Larva	N	N	B	NA	NA
2021	16/06/2021	BD	NA	24	Pieridae	Orange-tip	16.7	16.7	16.5	1.86	NA	NA	Solo	2	Larva	N	N	B	NA	NA
2021	16/06/2021	BD	NA	NA	Pieridae	Orange-tip	16.8	16.7	16.6	1.87	NA	NA	Solo	2	Larva	N	N	B	NA	NA
2021	16/06/2021	BD	NA	24	Pieridae	Orange-tip	16.8	16.9	17	0.86	NA	NA	Solo	2	Larva	N	N	B	NA	NA
2021	16/06/2021	BD	NA	24	Pieridae	Orange-tip	16.9	18.4	17.6	0.99	NA	NA	Solo	2	Larva	N	N	B	NA	NA
2021	16/06/2021	BD	NA	30	Pieridae	Orange-tip	16.9	17.5	17.6	1.86	NA	NA	Solo	2	Larva	N	N	B	NA	NA
2021	16/06/2021	BD	NA	27	Pieridae	Orange-tip	17	17.5	17.4	1.51	NA	NA	Solo	2	Larva	N	N	B	NA	NA
2021	16/06/2021	BD	NA	24	Pieridae	Orange-tip	17.1	16.7	16.7	1.52	NA	NA	Solo	2	Larva	N	N	B	NA	NA
2021	16/06/2021	BD	NA	27	Pieridae	Orange-tip	17.4	17.5	18.1	1.82	NA	NA	Solo	2	Larva	N	N	B	NA	NA
2021	16/06/2021	BD	NA	32	Pieridae	Orange-tip	17.4	19.3	18.8	0.61	NA	NA	Solo	2	Larva	N	N	B	NA	NA
2021	16/06/2021	BD	NA	27	Pieridae	Orange-tip	17.5	17.9	17.7	1.6	NA	NA	Solo	2	Larva	N	N	B	NA	NA
2021	16/06/2021	BD	NA	26	Pieridae	Orange-tip	17.6	17.1	17.3	1.07	NA	NA	Solo	2	Larva	N	N	B	NA	NA
2021	16/06/2021	BD	NA	30	Pieridae	Orange-tip	17.6	17.3	17.4	1.06	NA	NA	Solo	2	Larva	N	N	B	NA	NA
2021	16/06/2021	BD	NA	31	Pieridae	Orange-tip	17.7	18.1	18.1	2.59	NA	NA	Solo	2	Larva	N	N	B	NA	NA
2021	16/06/2021	BD	NA	33	Pieridae	Orange-tip	17.8	18.2	18.1	1.75	NA	NA	Solo	2	Larva	N	N	B	NA	NA
2021	16/06/2021	BD	NA	31	Pieridae	Orange-tip	18	18.8	18.4	1.61	NA	NA	Solo	2	Larva	N	N	B	NA	NA
2021	16/06/2021	BD	NA	31	Pieridae	Orange-tip	18.3	19.1	18.5	1.61	NA	NA	Solo	2	Larva	N	N	B	NA	NA
2021	16/06/2021	BD	NA	32	Pieridae	Orange-tip	18.4	17.9	18.1	1.5	NA	NA	Solo	2	Larva	N	N	B	NA	NA
2021	16/06/2021	BD	NA	9	Pieridae	Orange-tip	21.4	22.8	22.5	2.04	NA	NA	Solo	2	Larva	N	N	B	NA	NA
2021	16/06/2021	BD	NA	8	Pieridae	Orange-tip	23.5	24.1	25.2	1.73	NA	NA	Solo	2	Larva	N	N	B	NA	NA
2021	16/06/2021	BD	NA	20	Pieridae	Orange-tip	24.1	26.3	25.3	1.12	NA	NA	Solo	2	Larva	N	N	B	NA	NA
2021	16/06/2021	BD	NA	12	Pieridae	Orange-tip	24.6	24.5	26.1	1.67	NA	NA	Solo	2	Larva	N	N	B	NA	NA
2021	16/06/2021	BD	NA	12	Pieridae	Orange-tip	24.6	25.4	23.8	1.91	NA	NA	Solo	2	Larva	N	N	B	NA	NA
2021	16/06/2021	BD	NA	14	Pieridae	Orange-tip	24.7	27	28	1.07	NA	NA	Solo	2	Larva	N	N	B	NA	NA
2021	16/06/2021	BD	NA	14	Pieridae	Orange-tip	24.8	26.7	27.9	1.64	NA	NA	Solo	2	Larva	N	N	B	NA	NA
2021	16/06/2021	BD	NA	18	Pieridae	Orange-tip	24.9	24.7	29	1.91	NA	NA	Solo	2	Larva	N	N	B	NA	NA
2021	16/06/2021	BD	NA	20	Pieridae	Orange-tip	24.9	25.6	26.2	1.18	NA	NA	Solo	2	Larva	N	N	B	NA	NA
2021	16/06/2021	BD	NA	14	Pieridae	Orange-tip	25.6	28.3	28.1	1.11	NA	NA	Solo	2	Larva	N	N	B	NA	NA
2021	16/06/2021	BD	NA	14	Pieridae	Orange-tip	25.9	25.8	26.6	1.28	NA	NA	Solo	2	Larva	N	N	B	NA	NA
2021	16/06/2021	BD	NA	21	Pieridae	Orange-tip	25.9	26.5	27.5	1.72	NA	NA	Solo	2	Larva	N	N	B	NA	NA
2021	16/06/2021	BD	NA	20	Pieridae	Orange-tip	25.9	25.5	26.7	1.12	NA	NA	Solo	2	Larva	N	N	B	NA	NA
2021	16/06/2021	BD	NA	14	Pieridae	Orange-tip	26	26.2	27.7	0.94	NA	NA	Solo	2	Larva	N	N	B	NA	NA
2021	16/06/2021	BD	NA	20	Pieridae	Orange-tip	26.1	27.7	28	0.97	NA	NA	Solo	2	Larva	N	N	B	NA	NA
2021	16/06/2021	BD	NA	20	Pieridae	Orange-tip	26.2	26.8	27.5	1.81	NA	NA	Solo	2	Larva	N	N	B	NA	NA
2021	16/06/2021	BD	NA	20	Pieridae	Orange-tip	26.2	26.2	25.5	1.13	NA	NA	Solo	2	Larva	N	N	B	NA	NA
2021	16/06/2021	BD	NA	20	Pieridae	Orange-tip	26.3	26.2	27.2	1.11	NA	NA	Solo	2	Larva	N	N	B	NA	NA
2021	16/06/2021	BD	NA	18	Pieridae	Orange-tip	26.6	26.4	29.3	1.68	NA	NA	Solo	2	Larva	N	N	B	NA	NA
2021	16/06/2021	BD	NA	18	Pieridae	Orange-tip	26.9	27.2	27.4	1.79	NA	NA	Solo	2	Larva	N	N	B	NA	NA
2021	16/06/2021	BD	NA	20	Pieridae	Orange-tip	26.9	28.1	27.6	0.91	NA	NA	Solo	2	Larva	N	N	B	NA	NA
2021	16/06/2021	BD	NA	18	Pieridae	Orange-tip	27.5	27.5	28.4	1.75	NA	NA	Solo	2	Larva	N	N	B	NA	NA
2021	16/06/2021	BD	NA	18	Pieridae	Orange-tip	27.7	27.6	29.8	2.75	NA	NA	Solo	2	Larva	N	N	B	NA	NA
2021	10/08/21	Allotment	NA	NA	Pieridae	Small_white	22.6	18.5	19.2	1.78	NA	Cabbage	Solo	2	Larva	N	N	B	3	18.5
2021	10/08/21	Allotment	NA	NA	Pieridae	Small_white	17.9	18.7	19.9	0.95	NA	Cabbage	Solo	2	Larva	N	N	B	3	18.7
2021	10/08/21	Allotment	NA	NA	Pieridae	Small_white	19	19.4	21.7	1.24	NA	Cabbage	Solo	2	Larva	N	N	B	3	19.4
2021	10/08/21	Allotment	NA	NA	Pieridae	Small_white	18.1	19.6	21.3	1.69	NA	Cabbage	Solo	2	Larva	N	N	B	3	19.6
2021	10/08/21	Allotment	NA	NA	Pieridae	Small_white	21.1	20.4	20.8	1.02	NA	Cabbage	Solo	2	Larva	N	N	B	3	20.4
2021	10/08/21	Allotment	NA	NA	Pieridae	Small_white	20.9	20.5	20.7	1.31	NA	Cabbage	Solo	2	Larva	N	N	B	3	20.5
2021	10/08/21	Allotment	NA	NA	Pieridae	Small_white	20.7	21	24.7	0.81	NA	Brussel_sprouts	Solo	2	Larva	N	N	B	3	21
2022	10/08/22	Allotment	NA	NA	Pieridae	Small_white	21.3	21.4	22.9	0.58	NA	Purple sprouting	Solo	2	Larva	N	N	B	3	21.4
2021	10/08/21	Allotment	NA	NA	Pieridae	Small_white	21.5	21.4	21.4	NA	NA	Purple_lettuce	Solo	2	Larva	N	N	B	3	21.4
2021	10/08/21	Allotment	NA	NA	Pieridae	Small_white	22.5	21.4	22.4	1.29	NA	Brussel_sprouts	Solo	2	Larva	N	N	B	3	21.4
2022	10/08/22	Allotment	NA	NA	Pieridae	Small_white	21.3	22.1	21.4	0.51	NA	Nasturtium	Solo	2	Larva	N	N	B	3	22.1
2021	10/08/21	Allotment	NA	NA	Pieridae	Small_white	23.5	22.1	23.2	1.17	NA	Cabbage	Solo	2	Larva	N	N	B	3	22.1
2021	10/08/21	Allotment	NA	NA	Pieridae	Small_white	21.7	22.3	21.4	0.89	NA	Brussel_sprouts	Solo	2	Larva	N	N	B	3	22.3
2021	13/08/2021	Allotment	NA	NA	Pieridae	Small_white	24	22.3	23.6	2.3	NA	Cabbage	Solo	2	Larva	N	N	B	3	22.3
2021	10/08/21	Allotment	NA	NA	Pieridae	Small_white	20.5	22.4	24.1	2.8	NA	Cabbage	Solo	2	Larva	N	N	B	3	22.4
2022	10/08/22	Allotment	NA	NA	Pieridae	Small_white	21	22.4	22.7	1.72	NA	Nasturtium	Solo	2	Larva	N	N	B	3	22.4
2022	10/08/22	Allotment	NA	NA	Pieridae	Small_white	22.4	23.2	23.4	1.5	NA	Brussel_sprouts	Solo	2	Larva	N	N	B	3	23.2
2022	10/08/22	Allotment	NA	NA	Pieridae	Small_white	21.2	23.3	23.6	0.91	NA	Cauliflower	Solo	2	Larva	N	N	B	3	23.3
2021	13/08/2021	Allotment	NA	NA	Pieridae	Small_white	24.1	23.4	24.1	2.18	NA	Horseradish	Solo	2	Larva	N	N	B	3	23.4
2021	10/08/21	Allotment	NA	NA	Pieridae	Small_white	18.6	23.7	25.5	1.8	NA	Cabbage	Solo	2	Larva	N	N	B	3	23.7
2021	13/08/2021	Allotment	NA	NA	Pieridae	Small_white	24.5	24	24.6	1.3	NA	Cabbage	Solo	2	Larva	N	N	B	3	24
2022	10/08/22	Allotment	NA	NA	Pieridae	Small_white	25.8	24.2	30.7	0.73	NA	Brussel_sprouts	Solo	2	Larva	N	N	B	3	24.2
2021	13/08/2021	Allotment	NA	NA	Pieridae	Small_white	24.9	24.3	24.6	1.46	NA	Cabbage	Solo	2	Larva	N	N	B	3	24.3
2021	13/08/2021	Allotment	NA	NA	Pieridae	Small_white	24.6	24.4	24.7	1.56	NA	Cabbage	Solo	2	Larva	N	N	B	3	24.4
2021	13/08/2021	Allotment	NA	NA	Pieridae	Small_white	24.5	24.8	25	2.08	NA	Cabbage	Solo	2	Larva	N	N	B	3	24.8
2022	10/08/22	Allotment	NA	NA	Pieridae	Small_white	25	25	25.3	1.4	NA	Brussel_sprouts	Solo	2	Larva	N	N	B	3	25
2021	13/08/2021	Allotment	NA	NA	Pieridae	Small_white	23.3	25.2	25.4	1.76	NA	Cabbage	Solo	2	Larva	N	N	B	3	25.2
2021	10/08/21	Allotment	NA	NA	Pieridae	Small_white	21.7	25.6	27.4	2.64	NA	Cabbage	Solo	2	Larva	N	N	B	3	25.6
2021	13/08/2021	Allotment	NA	NA	Pieridae	Small_white	25.8	25.8	28.4	2.12	NA	Cabbage	Solo	2	Larva	N	N	B	3	25.8
2021	10/08/21	Allotment	NA	NA	Pieridae	Small_white	23	26	23.1	2.06	NA	Cabbage	Solo	2	Larva	N	N	B	3	26
2021	10/08/21	Allotment	NA	NA	Pieridae	Small_white	20.6	27.4	30.8	1.76	NA	Cabbage	Solo	2	Larva	N	N	B	3	27.4
2022	10/08/22	Allotment	NA	NA	Pieridae	Small_white	21.9	27.5	26	0.46	NA	Cauliflower	Solo	2	Larva	N	N	B	3	27.5
2021	08/09/21	Allotment	NA	NA	Pieridae	Small_white	28.3	30.1	30.3	0.4	NA	Brussel_sprouts	Solo	2	Larva	N	N	B	3	30.1
2018	18/05/2018	NA	NA	NA	Pieridae	Small_white	11.3	15.4	33	NA	NA	NA	NA	1	Adult	NA	NA	B	NA	NA
2018	18/05/2018	NA	NA	NA	Pieridae	Small_white	13.8	18	30.1	NA	NA	NA	NA	1	Adult	NA	NA	B	NA	NA
2018	24/09/2018	NA	NA	NA	Pieridae	Small_white	13.8	NA	17.3	NA	NA	NA	NA	1	Adult	NA	NA	B	NA	NA
2018	18/05/2018	NA	NA	NA	Pieridae	Small_white	13.9	NA	24.2	NA	NA	NA	NA	1	Adult	NA	NA	B	NA	NA
2009	20/05/2009	NA	NA	NA	Pieridae	Small_white	14.7	NA	20.8	NA	NA	NA	NA	1	Adult	NA	NA	B	NA	NA
2009	09/07/09	NA	NA	NA	Pieridae	Small_white	15.2	NA	22.2	NA	NA	NA	NA	1	Adult	NA	NA	B	NA	NA
2009	08/06/09	NA	NA	NA	Pieridae	Small_white	15.7	NA	20.8	NA	NA	NA	NA	1	Adult	NA	NA	B	NA	NA
2009	08/06/09	NA	NA	NA	Pieridae	Small_white	15.8	NA	24.7	NA	NA	NA	NA	1	Adult	NA	NA	B	NA	NA
2018	18/05/2018	NA	NA	NA	Pieridae	Small_white	15.9	NA	29.1	NA	NA	NA	NA	1	Adult	NA	NA	B	NA	NA
2018	18/05/2018	NA	NA	NA	Pieridae	Small_white	16.1	NA	28.2	NA	NA	NA	NA	1	Adult	NA	NA	B	NA	NA
2009	09/07/09	NA	NA	NA	Pieridae	Small_white	16.5	NA	21.6	NA	NA	NA	NA	1	Adult	NA	NA	B	NA	NA
2018	18/05/2018	NA	NA	NA	Pieridae	Small_white	16.5	NA	22.7	NA	NA	NA	NA	1	Adult	NA	NA	B	NA	NA
2009	09/07/09	NA	NA	NA	Pieridae	Small_white	16.6	NA	24.5	NA	NA	NA	NA	1	Adult	NA	NA	B	NA	NA
2009	04/09/09	NA	NA	NA	Pieridae	Small_white	17	NA	24.8	NA	NA	NA	NA	1	Adult	NA	NA	B	NA	NA
2018	11/05/18	NA	NA	NA	Pieridae	Small_white	17	NA	21.8	NA	NA	NA	NA	1	Adult	NA	NA	B	NA	NA
2018	17/08/2018	NA	NA	NA	Pieridae	Small_white	17.2	NA	21.9	NA	NA	NA	NA	1	Adult	NA	NA	B	NA	NA
2009	20/05/2009	NA	NA	NA	Pieridae	Small_white	17.2	NA	24.5	NA	NA	NA	NA	1	Adult	NA	NA	B	NA	NA
2009	06/07/09	NA	NA	NA	Pieridae	Small_white	17.5	NA	20.8	NA	NA	NA	NA	1	Adult	NA	NA	B	NA	NA
2009	04/06/09	NA	NA	NA	Pieridae	Small_white	17.6	NA	35.7	NA	NA	NA	NA	1	Adult	NA	NA	B	NA	NA
2009	09/07/09	NA	NA	NA	Pieridae	Small_white	17.6	NA	24.6	NA	NA	NA	NA	1	Adult	NA	NA	B	NA	NA
2018	27/08/2018	NA	NA	NA	Pieridae	Small_white	17.6	NA	20.5	NA	NA	NA	NA	1	Adult	NA	NA	B	NA	NA
2009	12/06/09	NA	NA	NA	Pieridae	Small_white	17.7	NA	25.7	NA	NA	NA	NA	1	Adult	NA	NA	B	NA	NA
2018	11/05/18	NA	NA	NA	Pieridae	Small_white	17.9	NA	22.6	NA	NA	NA	NA	1	Adult	NA	NA	B	NA	NA
2018	23/08/2018	NA	NA	NA	Pieridae	Small_white	18	NA	23.4	NA	NA	NA	NA	1	Adult	NA	NA	B	NA	NA
2018	27/06/2018	NA	NA	NA	Pieridae	Small_white	18	NA	25.4	NA	NA	NA	NA	1	Adult	NA	NA	B	NA	NA
2009	25/08/2009	NA	NA	NA	Pieridae	Small_white	18.2	NA	21.5	NA	NA	NA	NA	1	Adult	NA	NA	B	NA	NA
2009	09/07/09	NA	NA	NA	Pieridae	Small_white	18.5	NA	25.9	NA	NA	NA	NA	1	Adult	NA	NA	B	NA	NA
2009	13/07/2009	NA	NA	NA	Pieridae	Small_white	18.5	NA	28.3	NA	NA	NA	NA	1	Adult	NA	NA	B	NA	NA
2009	13/07/2009	NA	NA	NA	Pieridae	Small_white	18.6	NA	26.6	NA	NA	NA	NA	1	Adult	NA	NA	B	NA	NA
2009	31/07/2009	NA	NA	NA	Pieridae	Small_white	18.6	NA	24.6	NA	NA	NA	NA	1	Adult	NA	NA	B	NA	NA
2009	31/07/2009	NA	NA	NA	Pieridae	Small_white	18.7	NA	28.4	NA	NA	NA	NA	1	Adult	NA	NA	B	NA	NA
2009	23/05/2009	NA	NA	NA	Pieridae	Small_white	18.9	NA	24.1	NA	NA	NA	NA	1	Adult	NA	NA	B	NA	NA
2009	13/07/2009	NA	NA	NA	Pieridae	Small_white	19	NA	26.4	NA	NA	NA	NA	1	Adult	NA	NA	B	NA	NA
2018	17/08/2018	NA	NA	NA	Pieridae	Small_white	19	NA	24	NA	NA	NA	NA	1	Adult	NA	NA	B	NA	NA
2018	27/06/2018	NA	NA	NA	Pieridae	Small_white	19.1	NA	26.2	NA	NA	NA	NA	1	Adult	NA	NA	B	NA	NA
2009	31/07/2009	NA	NA	NA	Pieridae	Small_white	19.1	NA	25.4	NA	NA	NA	NA	1	Adult	NA	NA	B	NA	NA
2018	27/08/2018	NA	NA	NA	Pieridae	Small_white	19.5	NA	22.6	NA	NA	NA	NA	1	Adult	NA	NA	B	NA	NA
2009	17/08/2009	NA	NA	NA	Pieridae	Small_white	19.9	NA	23.3	NA	NA	NA	NA	1	Adult	NA	NA	B	NA	NA
2009	28/05/2009	NA	NA	NA	Pieridae	Small_white	19.9	NA	25	NA	NA	NA	NA	1	Adult	NA	NA	B	NA	NA
2009	25/08/2009	NA	NA	NA	Pieridae	Small_white	20.2	NA	25.6	NA	NA	NA	NA	1	Adult	NA	NA	B	NA	NA
2018	31/07/2018	NA	NA	NA	Pieridae	Small_white	20.2	26.5	23.1	NA	NA	NA	NA	1	Adult	NA	NA	B	NA	NA
2009	24/08/2009	NA	NA	NA	Pieridae	Small_white	20.5	NA	30.4	NA	NA	NA	NA	1	Adult	NA	NA	B	NA	NA
2009	31/07/2009	NA	NA	NA	Pieridae	Small_white	20.5	NA	26.9	NA	NA	NA	NA	1	Adult	NA	NA	B	NA	NA
2018	26/06/2018	NA	NA	NA	Pieridae	Small_white	20.6	NA	34.4	NA	NA	NA	NA	1	Adult	NA	NA	B	NA	NA
2009	31/07/2009	NA	NA	NA	Pieridae	Small_white	20.6	NA	27.6	NA	NA	NA	NA	1	Adult	NA	NA	B	NA	NA
2009	31/07/2009	NA	NA	NA	Pieridae	Small_white	20.6	NA	27.4	NA	NA	NA	NA	1	Adult	NA	NA	B	NA	NA
2009	18/08/2009	NA	NA	NA	Pieridae	Small_white	20.7	NA	25.8	NA	NA	NA	NA	1	Adult	NA	NA	B	NA	NA
2018	31/07/2018	NA	NA	NA	Pieridae	Small_white	20.7	24.5	23.7	NA	NA	NA	NA	1	Adult	NA	NA	B	NA	NA
2018	31/07/2018	NA	NA	NA	Pieridae	Small_white	20.7	20.6	23.8	NA	NA	NA	NA	1	Adult	NA	NA	B	NA	NA
2018	15/08/2018	NA	NA	NA	Pieridae	Small_white	20.8	NA	22	NA	NA	NA	NA	1	Adult	NA	NA	B	NA	NA
2018	31/07/2018	NA	NA	NA	Pieridae	Small_white	20.8	23.6	24.2	NA	NA	NA	NA	1	Adult	NA	NA	B	NA	NA
2018	17/08/2018	NA	NA	NA	Pieridae	Small_white	20.9	NA	27.9	NA	NA	NA	NA	1	Adult	NA	NA	B	NA	NA
2009	12/05/09	NA	NA	NA	Pieridae	Small_white	21	NA	25	NA	NA	NA	NA	1	Adult	NA	NA	B	NA	NA
2018	17/08/2018	NA	NA	NA	Pieridae	Small_white	21	NA	23.3	NA	NA	NA	NA	1	Adult	NA	NA	B	NA	NA
2018	21/08/2018	NA	NA	NA	Pieridae	Small_white	21	NA	25.1	NA	NA	NA	NA	1	Adult	NA	NA	B	NA	NA
2018	17/08/2018	NA	NA	NA	Pieridae	Small_white	21.1	NA	22.3	NA	NA	NA	NA	1	Adult	NA	NA	B	NA	NA
2018	21/08/2018	NA	NA	NA	Pieridae	Small_white	21.1	NA	26.3	NA	NA	NA	NA	1	Adult	NA	NA	B	NA	NA
2009	18/08/2009	NA	NA	NA	Pieridae	Small_white	21.3	NA	25.8	NA	NA	NA	NA	1	Adult	NA	NA	B	NA	NA
2009	24/08/2009	NA	NA	NA	Pieridae	Small_white	21.4	NA	24.8	NA	NA	NA	NA	1	Adult	NA	NA	B	NA	NA
2018	17/07/2018	NA	NA	NA	Pieridae	Small_white	21.5	NA	25.4	NA	NA	NA	NA	1	Adult	NA	NA	B	NA	NA
2009	23/05/2009	NA	NA	NA	Pieridae	Small_white	21.5	NA	28.7	NA	NA	NA	NA	1	Adult	NA	NA	B	NA	NA
2018	18/07/2018	NA	NA	NA	Pieridae	Small_white	21.6	NA	27.4	NA	NA	NA	NA	1	Adult	NA	NA	B	NA	NA
2009	29/05/2009	NA	NA	NA	Pieridae	Small_white	21.6	NA	25.5	NA	NA	NA	NA	1	Adult	NA	NA	B	NA	NA
2009	14/07/2009	NA	NA	NA	Pieridae	Small_white	21.7	NA	26.4	NA	NA	NA	NA	1	Adult	NA	NA	B	NA	NA
2018	24/05/2018	NA	NA	NA	Pieridae	Small_white	21.7	NA	32.4	NA	NA	NA	NA	1	Adult	NA	NA	B	NA	NA
2018	25/07/2018	NA	NA	NA	Pieridae	Small_white	21.7	25.6	25.6	NA	NA	NA	NA	1	Adult	NA	NA	B	NA	NA
2018	17/07/2018	NA	NA	NA	Pieridae	Small_white	21.8	NA	24.7	NA	NA	NA	NA	1	Adult	NA	NA	B	NA	NA
2009	13/07/2009	NA	NA	NA	Pieridae	Small_white	21.9	NA	28.7	NA	NA	NA	NA	1	Adult	NA	NA	B	NA	NA
2009	17/08/2009	NA	NA	NA	Pieridae	Small_white	22	NA	29.3	NA	NA	NA	NA	1	Adult	NA	NA	B	NA	NA
2018	18/07/2018	NA	NA	NA	Pieridae	Small_white	22	NA	25.8	NA	NA	NA	NA	1	Adult	NA	NA	B	NA	NA
2018	27/06/2018	NA	NA	NA	Pieridae	Small_white	22	NA	36	NA	NA	NA	NA	1	Adult	NA	NA	B	NA	NA
2018	27/06/2018	NA	NA	NA	Pieridae	Small_white	22	NA	30.7	NA	NA	NA	NA	1	Adult	NA	NA	B	NA	NA
2018	06/08/18	NA	NA	NA	Pieridae	Small_white	22.1	NA	27.3	NA	NA	NA	NA	1	Adult	NA	NA	B	NA	NA
2018	17/07/2018	NA	NA	NA	Pieridae	Small_white	22.1	NA	26.1	NA	NA	NA	NA	1	Adult	NA	NA	B	NA	NA
2018	24/05/2018	NA	NA	NA	Pieridae	Small_white	22.1	NA	28.6	NA	NA	NA	NA	1	Adult	NA	NA	B	NA	NA
2018	27/06/2018	NA	NA	NA	Pieridae	Small_white	22.1	NA	35.5	NA	NA	NA	NA	1	Adult	NA	NA	B	NA	NA
2009	17/08/2009	NA	NA	NA	Pieridae	Small_white	22.2	NA	29.9	NA	NA	NA	NA	1	Adult	NA	NA	B	NA	NA
2009	17/08/2009	NA	NA	NA	Pieridae	Small_white	22.2	NA	27.9	NA	NA	NA	NA	1	Adult	NA	NA	B	NA	NA
2009	06/07/09	NA	NA	NA	Pieridae	Small_white	22.4	NA	29.4	NA	NA	NA	NA	1	Adult	NA	NA	B	NA	NA
2018	16/07/2018	NA	NA	NA	Pieridae	Small_white	22.4	NA	25.6	NA	NA	NA	NA	1	Adult	NA	NA	B	NA	NA
2018	18/07/2018	NA	NA	NA	Pieridae	Small_white	22.4	NA	24.9	NA	NA	NA	NA	1	Adult	NA	NA	B	NA	NA
2018	20/08/2018	NA	NA	NA	Pieridae	Small_white	22.4	NA	25.5	NA	NA	NA	NA	1	Adult	NA	NA	B	NA	NA
2018	25/07/2018	NA	NA	NA	Pieridae	Small_white	22.5	NA	24.9	NA	NA	NA	NA	1	Adult	NA	NA	B	NA	NA
2018	25/07/2018	NA	NA	NA	Pieridae	Small_white	22.5	24.9	31.7	NA	NA	NA	NA	1	Adult	NA	NA	B	NA	NA
2018	30/07/2018	NA	NA	NA	Pieridae	Small_white	22.5	NA	24.2	NA	NA	NA	NA	1	Adult	NA	NA	B	NA	NA
2018	15/08/2018	NA	NA	NA	Pieridae	Small_white	22.6	NA	23.3	NA	NA	NA	NA	1	Adult	NA	NA	B	NA	NA
2018	15/08/2018	NA	NA	NA	Pieridae	Small_white	22.6	NA	23.1	NA	NA	NA	NA	1	Adult	NA	NA	B	NA	NA
2018	20/07/2018	NA	NA	NA	Pieridae	Small_white	22.6	23.4	30.4	NA	NA	NA	NA	1	Adult	NA	NA	B	NA	NA
2018	17/07/2018	NA	NA	NA	Pieridae	Small_white	22.7	23.4	31.5	NA	NA	NA	NA	1	Adult	NA	NA	B	NA	NA
2018	20/08/2018	NA	NA	NA	Pieridae	Small_white	22.7	NA	33.9	NA	NA	NA	NA	1	Adult	NA	NA	B	NA	NA
2018	17/08/2018	NA	NA	NA	Pieridae	Small_white	22.8	NA	27.9	NA	NA	NA	NA	1	Adult	NA	NA	B	NA	NA
2018	15/08/2018	NA	NA	NA	Pieridae	Small_white	22.9	NA	26.7	NA	NA	NA	NA	1	Adult	NA	NA	B	NA	NA
2018	17/07/2018	NA	NA	NA	Pieridae	Small_white	22.9	NA	28.3	NA	NA	NA	NA	1	Adult	NA	NA	B	NA	NA
2018	31/07/2018	NA	NA	NA	Pieridae	Small_white	22.9	23.7	24.2	NA	NA	NA	NA	1	Adult	NA	NA	B	NA	NA
2018	14/08/2018	NA	NA	NA	Pieridae	Small_white	23	NA	25.2	NA	NA	NA	NA	1	Adult	NA	NA	B	NA	NA
2018	15/08/2018	NA	NA	NA	Pieridae	Small_white	23	23.5	26	NA	NA	NA	NA	1	Adult	NA	NA	B	NA	NA
2018	18/07/2018	NA	NA	NA	Pieridae	Small_white	23	NA	27	NA	NA	NA	NA	1	Adult	NA	NA	B	NA	NA
2018	20/08/2018	NA	NA	NA	Pieridae	Small_white	23	22.8	28.8	NA	NA	NA	NA	1	Adult	NA	NA	B	NA	NA
2018	15/08/2018	NA	NA	NA	Pieridae	Small_white	23.1	NA	28.7	NA	NA	NA	NA	1	Adult	NA	NA	B	NA	NA
2009	29/05/2009	NA	NA	NA	Pieridae	Small_white	23.1	NA	30.1	NA	NA	NA	NA	1	Adult	NA	NA	B	NA	NA
2018	25/06/2018	NA	NA	NA	Pieridae	Small_white	23.2	26.4	33.3	NA	NA	NA	NA	1	Adult	NA	NA	B	NA	NA
2018	27/06/2018	NA	NA	NA	Pieridae	Small_white	23.2	NA	31.2	NA	NA	NA	NA	1	Adult	NA	NA	B	NA	NA
2009	02/06/09	NA	NA	NA	Pieridae	Small_white	23.3	NA	29.3	NA	NA	NA	NA	1	Adult	NA	NA	B	NA	NA
2018	01/08/18	NA	NA	NA	Pieridae	Small_white	23.3	23	27.7	NA	NA	NA	NA	1	Adult	NA	NA	B	NA	NA
2009	18/08/2009	NA	NA	NA	Pieridae	Small_white	23.4	NA	28.8	NA	NA	NA	NA	1	Adult	NA	NA	B	NA	NA
2018	19/07/2018	NA	NA	NA	Pieridae	Small_white	23.4	NA	29.2	NA	NA	NA	NA	1	Adult	NA	NA	B	NA	NA
2018	25/06/2018	NA	NA	NA	Pieridae	Small_white	23.4	NA	38.9	NA	NA	NA	NA	1	Adult	NA	NA	B	NA	NA
2018	02/07/18	NA	NA	NA	Pieridae	Small_white	23.5	NA	30.5	NA	NA	NA	NA	1	Adult	NA	NA	B	NA	NA
2018	03/08/18	NA	NA	NA	Pieridae	Small_white	23.5	NA	32.8	NA	NA	NA	NA	1	Adult	NA	NA	B	NA	NA
2018	16/07/2018	NA	NA	NA	Pieridae	Small_white	23.5	NA	31.2	NA	NA	NA	NA	1	Adult	NA	NA	B	NA	NA
2018	16/07/2018	NA	NA	NA	Pieridae	Small_white	23.6	NA	27.5	NA	NA	NA	NA	1	Adult	NA	NA	B	NA	NA
2018	14/08/2018	NA	NA	NA	Pieridae	Small_white	23.7	NA	25.8	NA	NA	NA	NA	1	Adult	NA	NA	B	NA	NA
2018	16/07/2018	NA	NA	NA	Pieridae	Small_white	23.7	NA	29.1	NA	NA	NA	NA	1	Adult	NA	NA	B	NA	NA
2018	18/07/2018	NA	NA	NA	Pieridae	Small_white	23.7	NA	30.2	NA	NA	NA	NA	1	Adult	NA	NA	B	NA	NA
2018	20/08/2018	NA	NA	NA	Pieridae	Small_white	23.7	NA	25.5	NA	NA	NA	NA	1	Adult	NA	NA	B	NA	NA
2018	19/07/2018	NA	NA	NA	Pieridae	Small_white	23.8	24.5	29	NA	NA	NA	NA	1	Adult	NA	NA	B	NA	NA
2018	25/07/2018	NA	NA	NA	Pieridae	Small_white	23.8	NA	29.6	NA	NA	NA	NA	1	Adult	NA	NA	B	NA	NA
2018	31/07/2018	NA	NA	NA	Pieridae	Small_white	23.8	23.3	25	NA	NA	NA	NA	1	Adult	NA	NA	B	NA	NA
2018	25/06/2018	NA	NA	NA	Pieridae	Small_white	23.9	NA	39.3	NA	NA	NA	NA	1	Adult	NA	NA	B	NA	NA
2018	06/08/18	NA	NA	NA	Pieridae	Small_white	24	NA	26.5	NA	NA	NA	NA	1	Adult	NA	NA	B	NA	NA
2018	15/08/2018	NA	NA	NA	Pieridae	Small_white	24	NA	26.8	NA	NA	NA	NA	1	Adult	NA	NA	B	NA	NA
2018	16/07/2018	NA	NA	NA	Pieridae	Small_white	24.1	NA	28.1	NA	NA	NA	NA	1	Adult	NA	NA	B	NA	NA
2009	02/06/09	NA	NA	NA	Pieridae	Small_white	24.2	NA	26.7	NA	NA	NA	NA	1	Adult	NA	NA	B	NA	NA
2018	06/08/18	NA	NA	NA	Pieridae	Small_white	24.2	NA	25.1	NA	NA	NA	NA	1	Adult	NA	NA	B	NA	NA
2018	17/07/2018	NA	NA	NA	Pieridae	Small_white	24.2	NA	30.6	NA	NA	NA	NA	1	Adult	NA	NA	B	NA	NA
2018	06/08/18	NA	NA	NA	Pieridae	Small_white	24.3	NA	27.3	NA	NA	NA	NA	1	Adult	NA	NA	B	NA	NA
2018	20/08/2018	NA	NA	NA	Pieridae	Small_white	24.4	NA	27.4	NA	NA	NA	NA	1	Adult	NA	NA	B	NA	NA
2018	03/08/18	NA	NA	NA	Pieridae	Small_white	24.5	NA	29.3	NA	NA	NA	NA	1	Adult	NA	NA	B	NA	NA
2018	03/08/18	NA	NA	NA	Pieridae	Small_white	24.5	NA	31.3	NA	NA	NA	NA	1	Adult	NA	NA	B	NA	NA
2018	16/07/2018	NA	NA	NA	Pieridae	Small_white	24.5	NA	28.6	NA	NA	NA	NA	1	Adult	NA	NA	B	NA	NA
2018	01/08/18	NA	NA	NA	Pieridae	Small_white	24.6	25.2	26.2	NA	NA	NA	NA	1	Adult	NA	NA	B	NA	NA
2018	19/07/2018	NA	NA	NA	Pieridae	Small_white	24.7	NA	30.9	NA	NA	NA	NA	1	Adult	NA	NA	B	NA	NA
2009	29/06/2009	NA	NA	NA	Pieridae	Small_white	24.7	NA	30.3	NA	NA	NA	NA	1	Adult	NA	NA	B	NA	NA
2018	31/07/2018	NA	NA	NA	Pieridae	Small_white	24.9	NA	26.8	NA	NA	NA	NA	1	Adult	NA	NA	B	NA	NA
2018	19/07/2018	NA	NA	NA	Pieridae	Small_white	25	NA	28.9	NA	NA	NA	NA	1	Adult	NA	NA	B	NA	NA
2009	19/08/2009	NA	NA	NA	Pieridae	Small_white	25	NA	28.7	NA	NA	NA	NA	1	Adult	NA	NA	B	NA	NA
2009	24/08/2009	NA	NA	NA	Pieridae	Small_white	25	NA	29.8	NA	NA	NA	NA	1	Adult	NA	NA	B	NA	NA
2018	14/08/2018	NA	NA	NA	Pieridae	Small_white	25.2	NA	27.9	NA	NA	NA	NA	1	Adult	NA	NA	B	NA	NA
2018	14/08/2018	NA	NA	NA	Pieridae	Small_white	25.3	NA	26.7	NA	NA	NA	NA	1	Adult	NA	NA	B	NA	NA
2018	19/07/2018	NA	NA	NA	Pieridae	Small_white	25.3	NA	27.9	NA	NA	NA	NA	1	Adult	NA	NA	B	NA	NA
2018	26/06/2018	NA	NA	NA	Pieridae	Small_white	25.4	NA	39.4	NA	NA	NA	NA	1	Adult	NA	NA	B	NA	NA
2018	02/08/18	NA	NA	NA	Pieridae	Small_white	25.5	NA	28.2	NA	NA	NA	NA	1	Adult	NA	NA	B	NA	NA
2018	24/07/2018	NA	NA	NA	Pieridae	Small_white	25.5	NA	28.6	NA	NA	NA	NA	1	Adult	NA	NA	B	NA	NA
2018	02/07/18	NA	NA	NA	Pieridae	Small_white	25.6	28.1	28.2	NA	NA	NA	NA	1	Adult	NA	NA	B	NA	NA
2018	07/08/18	NA	NA	NA	Pieridae	Small_white	25.6	25.1	26.5	NA	NA	NA	NA	1	Adult	NA	NA	B	NA	NA
2018	16/07/2018	NA	NA	NA	Pieridae	Small_white	25.6	NA	30.3	NA	NA	NA	NA	1	Adult	NA	NA	B	NA	NA
2018	17/08/2018	NA	NA	NA	Pieridae	Small_white	25.6	NA	28.9	NA	NA	NA	NA	1	Adult	NA	NA	B	NA	NA
2018	02/07/18	NA	NA	NA	Pieridae	Small_white	25.8	NA	35.6	NA	NA	NA	NA	1	Adult	NA	NA	B	NA	NA
2018	28/06/2018	NA	NA	NA	Pieridae	Small_white	25.8	NA	30.8	NA	NA	NA	NA	1	Adult	NA	NA	B	NA	NA
2018	07/08/18	NA	NA	NA	Pieridae	Small_white	25.9	25.7	28.7	NA	NA	NA	NA	1	Adult	NA	NA	B	NA	NA
2009	30/06/2009	NA	NA	NA	Pieridae	Small_white	25.9	NA	31.4	NA	NA	NA	NA	1	Adult	NA	NA	B	NA	NA
2018	03/08/18	NA	NA	NA	Pieridae	Small_white	26	NA	30	NA	NA	NA	NA	1	Adult	NA	NA	B	NA	NA
2018	19/07/2018	NA	NA	NA	Pieridae	Small_white	26	NA	28.3	NA	NA	NA	NA	1	Adult	NA	NA	B	NA	NA
2018	19/07/2018	NA	NA	NA	Pieridae	Small_white	26	NA	28.9	NA	NA	NA	NA	1	Adult	NA	NA	B	NA	NA
2018	02/07/18	NA	NA	NA	Pieridae	Small_white	26.1	NA	34.6	NA	NA	NA	NA	1	Adult	NA	NA	B	NA	NA
2018	02/07/18	NA	NA	NA	Pieridae	Small_white	26.2	NA	30.3	NA	NA	NA	NA	1	Adult	NA	NA	B	NA	NA
2018	06/08/18	NA	NA	NA	Pieridae	Small_white	26.2	28.1	31.2	NA	NA	NA	NA	1	Adult	NA	NA	B	NA	NA
2018	04/08/18	NA	NA	NA	Pieridae	Small_white	26.4	NA	29.7	NA	NA	NA	NA	1	Adult	NA	NA	B	NA	NA
2018	25/07/2018	NA	NA	NA	Pieridae	Small_white	26.6	NA	28.9	NA	NA	NA	NA	1	Adult	NA	NA	B	NA	NA
2009	02/07/09	NA	NA	NA	Pieridae	Small_white	27.1	NA	30.7	NA	NA	NA	NA	1	Adult	NA	NA	B	NA	NA
2018	03/08/18	NA	NA	NA	Pieridae	Small_white	27.1	NA	30.8	NA	NA	NA	NA	1	Adult	NA	NA	B	NA	NA
2018	25/06/2018	NA	NA	NA	Pieridae	Small_white	27.1	NA	41.6	NA	NA	NA	NA	1	Adult	NA	NA	B	NA	NA
2018	03/08/18	NA	NA	NA	Pieridae	Small_white	27.2	NA	29.9	NA	NA	NA	NA	1	Adult	NA	NA	B	NA	NA
2018	07/08/18	NA	NA	NA	Pieridae	Small_white	27.2	NA	28.3	NA	NA	NA	NA	1	Adult	NA	NA	B	NA	NA
2018	07/08/18	NA	NA	NA	Pieridae	Small_white	27.2	NA	28.8	NA	NA	NA	NA	1	Adult	NA	NA	B	NA	NA
2009	30/06/2009	NA	NA	NA	Pieridae	Small_white	27.3	NA	30.7	NA	NA	NA	NA	1	Adult	NA	NA	B	NA	NA
2018	07/08/18	NA	NA	NA	Pieridae	Small_white	27.4	NA	27.9	NA	NA	NA	NA	1	Adult	NA	NA	B	NA	NA
2009	01/07/09	NA	NA	NA	Pieridae	Small_white	27.5	NA	31.4	NA	NA	NA	NA	1	Adult	NA	NA	B	NA	NA
2018	02/07/18	NA	NA	NA	Pieridae	Small_white	27.5	NA	30.4	NA	NA	NA	NA	1	Adult	NA	NA	B	NA	NA
2018	16/07/2018	NA	NA	NA	Pieridae	Small_white	27.5	NA	33.3	NA	NA	NA	NA	1	Adult	NA	NA	B	NA	NA
2018	23/07/2018	NA	NA	NA	Pieridae	Small_white	27.5	27.7	30.1	NA	NA	NA	NA	1	Adult	NA	NA	B	NA	NA
2018	04/08/18	NA	NA	NA	Pieridae	Small_white	27.6	NA	31.2	NA	NA	NA	NA	1	Adult	NA	NA	B	NA	NA
2009	30/06/2009	NA	NA	NA	Pieridae	Small_white	27.6	NA	33.9	NA	NA	NA	NA	1	Adult	NA	NA	B	NA	NA
2018	25/07/2018	NA	NA	NA	Pieridae	Small_white	27.7	NA	30.2	NA	NA	NA	NA	1	Adult	NA	NA	B	NA	NA
2009	01/07/09	NA	NA	NA	Pieridae	Small_white	27.8	NA	32.7	NA	NA	NA	NA	1	Adult	NA	NA	B	NA	NA
2009	02/07/09	NA	NA	NA	Pieridae	Small_white	27.8	NA	32.9	NA	NA	NA	NA	1	Adult	NA	NA	B	NA	NA
2018	03/08/18	NA	NA	NA	Pieridae	Small_white	27.8	NA	32.2	NA	NA	NA	NA	1	Adult	NA	NA	B	NA	NA
2018	23/07/2018	NA	NA	NA	Pieridae	Small_white	27.8	29.6	33.2	NA	NA	NA	NA	1	Adult	NA	NA	B	NA	NA
2009	29/06/2009	NA	NA	NA	Pieridae	Small_white	27.8	NA	31	NA	NA	NA	NA	1	Adult	NA	NA	B	NA	NA
2018	07/08/18	NA	NA	NA	Pieridae	Small_white	27.9	NA	30.1	NA	NA	NA	NA	1	Adult	NA	NA	B	NA	NA
2018	04/08/18	NA	NA	NA	Pieridae	Small_white	28	NA	30.4	NA	NA	NA	NA	1	Adult	NA	NA	B	NA	NA
2018	25/07/2018	NA	NA	NA	Pieridae	Small_white	28.1	NA	32.4	NA	NA	NA	NA	1	Adult	NA	NA	B	NA	NA
2009	30/06/2009	NA	NA	NA	Pieridae	Small_white	28.2	NA	31.4	NA	NA	NA	NA	1	Adult	NA	NA	B	NA	NA
2018	25/07/2018	NA	NA	NA	Pieridae	Small_white	28.3	NA	28.9	NA	NA	NA	NA	1	Adult	NA	NA	B	NA	NA
2009	29/06/2009	NA	NA	NA	Pieridae	Small_white	28.3	NA	32.6	NA	NA	NA	NA	1	Adult	NA	NA	B	NA	NA
2009	29/06/2009	NA	NA	NA	Pieridae	Small_white	28.3	NA	32.3	NA	NA	NA	NA	1	Adult	NA	NA	B	NA	NA
2018	07/08/18	NA	NA	NA	Pieridae	Small_white	28.5	NA	31.5	NA	NA	NA	NA	1	Adult	NA	NA	B	NA	NA
2018	23/07/2018	NA	NA	NA	Pieridae	Small_white	28.6	NA	32	NA	NA	NA	NA	1	Adult	NA	NA	B	NA	NA
2018	06/08/18	NA	NA	NA	Pieridae	Small_white	28.8	NA	31	NA	NA	NA	NA	1	Adult	NA	NA	B	NA	NA
2018	25/07/2018	NA	NA	NA	Pieridae	Small_white	28.9	NA	38.5	NA	NA	NA	NA	1	Adult	NA	NA	B	NA	NA
2018	07/08/18	NA	NA	NA	Pieridae	Small_white	29.1	NA	32.8	NA	NA	NA	NA	1	Adult	NA	NA	B	NA	NA
2018	03/08/18	NA	NA	NA	Pieridae	Small_white	29.5	NA	34.7	NA	NA	NA	NA	1	Adult	NA	NA	B	NA	NA
2018	03/08/18	NA	NA	NA	Pieridae	Small_white	30	NA	32.8	NA	NA	NA	NA	1	Adult	NA	NA	B	NA	NA
2018	27/07/2018	NA	NA	NA	Pieridae	Small_white	30.1	NA	32.7	NA	NA	NA	NA	1	Adult	NA	NA	B	NA	NA
2018	27/07/2018	NA	NA	NA	Pieridae	Small_white	30.1	NA	31.4	NA	NA	NA	NA	1	Adult	NA	NA	B	NA	NA
2018	27/07/2018	NA	NA	NA	Pieridae	Small_white	30.8	30.2	32.8	NA	NA	NA	NA	1	Adult	NA	NA	B	NA	NA
2018	07/08/18	NA	NA	NA	Pieridae	Small_white	31	NA	32.8	NA	NA	NA	NA	1	Adult	NA	NA	B	NA	NA
2018	26/07/2018	NA	NA	NA	Pieridae	Small_white	31.5	NA	34.3	NA	NA	NA	NA	1	Adult	NA	NA	B	NA	NA
2018	26/07/2018	NA	NA	NA	Pieridae	Small_white	31.5	NA	33.7	NA	NA	NA	NA	1	Adult	NA	NA	B	NA	NA
2018	26/07/2018	NA	NA	NA	Pieridae	Small_white	31.5	31.6	32.4	NA	NA	NA	NA	1	Adult	NA	NA	B	NA	NA
2018	26/07/2018	NA	NA	NA	Pieridae	Small_white	31.8	NA	34.2	NA	NA	NA	NA	1	Adult	NA	NA	B	NA	NA
2018	06/08/18	NA	NA	NA	Pieridae	Small_white	34.8	NA	36.2	NA	NA	NA	NA	1	Adult	NA	NA	B	NA	NA
2022	07/19/22	PH	NA	NA	Pieridae	Small_white	38.1	35.6	37.5	23	NA	NA	NA	1	Adult	NA	NA	B	NA	NA
2021	29/06/2021	TQ	1638	NA	Riodinidae	Duke_of_Burgundy	10.4	10	10.2	0.75	NA	Cowslip	Solo	5	Larva	N	N	B	2	10
2021	29/06/2021	TQ	1637	NA	Riodinidae	Duke_of_Burgundy	13.2	12.2	11.9	0.96	NA	Cowslip	Solo	5	Larva	N	N	B	2	12.2
2021	29/06/2021	TQ	1643	NA	Riodinidae	Duke_of_Burgundy	11.7	12.4	12.2	0.82	NA	Cowslip	Solo	5	Larva	N	N	B	2	12.4
2021	29/06/2021	TQ	1633	NA	Riodinidae	Duke_of_Burgundy	13.9	13	16.5	0.76	NA	Cowslip	Solo	5	Larva	N	N	B	2	13
2021	29/06/2021	TQ	1623	NA	Riodinidae	Duke_of_Burgundy	14.3	13.4	13.6	0.63	NA	Cowslip	Solo	5	Larva	N	N	B	2	13.4
2021	29/06/2021	TQ	1643	NA	Riodinidae	Duke_of_Burgundy	11.7	14	13.3	0.76	NA	Cowslip	Solo	5	Larva	N	N	B	2	14
2021	29/06/2021	TQ	1620	NA	Riodinidae	Duke_of_Burgundy	13.6	14.2	14.3	0.95	NA	Cowslip	Solo	5	Larva	N	N	B	2	14.2
2021	29/06/2021	TQ	1629	NA	Riodinidae	Duke_of_Burgundy	12.5	15.7	13.9	1.05	NA	Cowslip	Solo	5	Larva	N	N	B	2	15.7
2021	29/06/2021	TQ	1615	NA	Riodinidae	Duke_of_Burgundy	16	15.8	15.7	0.48	NA	Cowslip	Solo	5	Larva	N	N	B	2	15.8
2021	29/06/2021	TQ	1612	NA	Riodinidae	Duke_of_Burgundy	15.8	16.2	16.2	0.65	NA	Cowslip	Solo	5	Larva	N	N	B	2	16.2
2021	29/06/2021	TQ	1614	NA	Riodinidae	Duke_of_Burgundy	16.1	16.2	16.2	0.65	NA	Cowslip	Solo	5	Larva	N	N	B	2	16.2
2021	29/06/2021	TQ	1614	NA	Riodinidae	Duke_of_Burgundy	16.2	16.5	17	NA	NA	Cowslip	Solo	5	Larva	N	N	B	2	16.5
2021	29/06/2021	TQ	1618	NA	Riodinidae	Duke_of_Burgundy	15.6	16.8	16.7	0.71	NA	Cowslip	Solo	5	Larva	N	N	B	2	16.8
2021	29/06/2021	TQ	1610	NA	Riodinidae	Duke_of_Burgundy	16.1	17.2	17.4	0.48	NA	Cowslip	Solo	5	Larva	N	N	B	2	17.2
2021	29/06/2021	TQ	1609	NA	Riodinidae	Duke_of_Burgundy	16.8	17.6	17.5	0.44	NA	Cowslip	Solo	5	Larva	N	N	B	2	17.6
2021	29/06/2021	TQ	1609	NA	Riodinidae	Duke_of_Burgundy	17	17.7	17.8	0.87	NA	Cowslip	Solo	5	Larva	N	N	B	2	17.7
2021	29/06/2021	TQ	1619	NA	Riodinidae	Duke_of_Burgundy	16.4	17.7	16.6	0.73	NA	Primrose	Solo	5	Larva	N	N	B	2	17.7
2021	29/06/2021	TQ	1617	NA	Riodinidae	Duke_of_Burgundy	16.4	17.8	17.9	0.96	NA	Primrose	Solo	5	Larva	N	N	B	2	17.8
2022	27/06/2022	TQ	NA	NA	Riodinidae	Duke_of_Burgundy	15	18	17.9	0.88	NA	Cowslip	Solo	5	Larva	N	N	B	2	18
2021	29/06/2021	TQ	1608	NA	Riodinidae	Duke_of_Burgundy	19.6	21.5	21.7	0.62	NA	Cowslip	Solo	5	Larva	N	N	B	2	21.5
2021	08/07/21	TQ	NA	NA	Riodinidae	Duke_of_Burgundy	20.8	22.4	21.8	1.76	NA	Primrose	Solo	5	Larva	N	N	B	2	22.4
2021	08/07/21	TQ	NA	NA	Riodinidae	Duke_of_Burgundy	22.3	22.7	24.2	0.77	NA	Primrose	Solo	5	Larva	N	N	B	2	22.7
2022	11/07/22	TQ	2099	NA	Riodinidae	Duke_of_Burgundy	30.2	27.3	29.8	1.33	NA	Cowslip	Solo	5	Larva	N	N	B	2	27.3
2022	11/07/22	TQ	2074	NA	Riodinidae	Duke_of_Burgundy	30	28	28.2	1.35	NA	Cowslip	Solo	5	Larva	N	N	B	2	28
2022	11/07/22	TQ	2101	NA	Riodinidae	Duke_of_Burgundy	30.3	29.5	31.4	1.47	NA	Cowslip	Solo	5	Larva	N	N	B	2	29.5
2022	11/07/22	TQ	2071	NA	Riodinidae	Duke_of_Burgundy	28.3	32.6	29.7	1.67	NA	Cowslip	Solo	5	Larva	N	N	B	2	32.6
2009	13/05/2009	NA	NA	NA	Riodinidae	Duke_of_Burgundy	13	NA	17	NA	NA	NA	NA	4	Adult	NA	NA	B	NA	NA
2009	19/05/2009	NA	NA	NA	Riodinidae	Duke_of_Burgundy	13.6	NA	18.6	NA	NA	NA	NA	4	Adult	NA	NA	B	NA	NA
2009	13/05/2009	NA	NA	NA	Riodinidae	Duke_of_Burgundy	13.9	NA	19.2	NA	NA	NA	NA	4	Adult	NA	NA	B	NA	NA
2009	22/05/2009	NA	NA	NA	Riodinidae	Duke_of_Burgundy	14.7	NA	17.6	NA	NA	NA	NA	4	Adult	NA	NA	B	NA	NA
2009	12/05/09	NA	NA	NA	Riodinidae	Duke_of_Burgundy	15	NA	19	NA	NA	NA	NA	4	Adult	NA	NA	B	NA	NA
2009	12/05/09	NA	NA	NA	Riodinidae	Duke_of_Burgundy	15	NA	19	NA	NA	NA	NA	4	Adult	NA	NA	B	NA	NA
2009	14/05/2009	NA	NA	NA	Riodinidae	Duke_of_Burgundy	15.2	NA	21.5	NA	NA	NA	NA	4	Adult	NA	NA	B	NA	NA
2018	11/05/18	NA	NA	NA	Riodinidae	Duke_of_Burgundy	15.3	16.8	18.5	NA	NA	NA	NA	4	Adult	NA	NA	B	NA	NA
2018	11/05/18	NA	NA	NA	Riodinidae	Duke_of_Burgundy	15.3	17.9	23.3	NA	NA	NA	NA	4	Adult	NA	NA	B	NA	NA
2009	19/05/2009	NA	NA	NA	Riodinidae	Duke_of_Burgundy	15.5	NA	20.5	NA	NA	NA	NA	4	Adult	NA	NA	B	NA	NA
2009	20/05/2009	NA	NA	NA	Riodinidae	Duke_of_Burgundy	15.6	NA	23.5	NA	NA	NA	NA	4	Adult	NA	NA	B	NA	NA
2009	20/05/2009	NA	NA	NA	Riodinidae	Duke_of_Burgundy	15.7	NA	20.1	NA	NA	NA	NA	4	Adult	NA	NA	B	NA	NA
2009	12/05/09	NA	NA	NA	Riodinidae	Duke_of_Burgundy	16	NA	26	NA	NA	NA	NA	4	Adult	NA	NA	B	NA	NA
2018	11/05/18	NA	NA	NA	Riodinidae	Duke_of_Burgundy	16	16.5	22	NA	NA	NA	NA	4	Adult	NA	NA	B	NA	NA
2009	19/05/2009	NA	NA	NA	Riodinidae	Duke_of_Burgundy	16	NA	17.4	NA	NA	NA	NA	4	Adult	NA	NA	B	NA	NA
2018	23/05/2018	NA	NA	NA	Riodinidae	Duke_of_Burgundy	16.1	NA	25.2	NA	NA	NA	NA	4	Adult	NA	NA	B	NA	NA
2018	11/05/18	NA	NA	NA	Riodinidae	Duke_of_Burgundy	16.2	16.6	21.3	NA	NA	NA	NA	4	Adult	NA	NA	B	NA	NA
2009	20/05/2009	NA	NA	NA	Riodinidae	Duke_of_Burgundy	16.4	NA	21	NA	NA	NA	NA	4	Adult	NA	NA	B	NA	NA
2018	23/05/2018	NA	NA	NA	Riodinidae	Duke_of_Burgundy	16.4	NA	29.2	NA	NA	NA	NA	4	Adult	NA	NA	B	NA	NA
2018	23/05/2018	NA	NA	NA	Riodinidae	Duke_of_Burgundy	16.4	NA	30.6	NA	NA	NA	NA	4	Adult	NA	NA	B	NA	NA
2018	11/05/18	NA	NA	NA	Riodinidae	Duke_of_Burgundy	16.7	NA	18.6	NA	NA	NA	NA	4	Adult	NA	NA	B	NA	NA
2009	19/05/2009	NA	NA	NA	Riodinidae	Duke_of_Burgundy	16.7	NA	18.5	NA	NA	NA	NA	4	Adult	NA	NA	B	NA	NA
2018	11/05/18	NA	NA	NA	Riodinidae	Duke_of_Burgundy	16.8	15.7	18.4	NA	NA	NA	NA	4	Adult	NA	NA	B	NA	NA
2009	20/05/2009	NA	NA	NA	Riodinidae	Duke_of_Burgundy	16.8	NA	21.2	NA	NA	NA	NA	4	Adult	NA	NA	B	NA	NA
2018	23/05/2018	NA	NA	NA	Riodinidae	Duke_of_Burgundy	16.8	NA	29.6	NA	NA	NA	NA	4	Adult	NA	NA	B	NA	NA
2009	12/05/09	NA	NA	NA	Riodinidae	Duke_of_Burgundy	17	NA	19	NA	NA	NA	NA	4	Adult	NA	NA	B	NA	NA
2018	11/05/18	NA	NA	NA	Riodinidae	Duke_of_Burgundy	17	16.9	20.7	NA	NA	NA	NA	4	Adult	NA	NA	B	NA	NA
2018	11/05/18	NA	NA	NA	Riodinidae	Duke_of_Burgundy	17.1	18	24.9	NA	NA	NA	NA	4	Adult	NA	NA	B	NA	NA
2018	11/05/18	NA	NA	NA	Riodinidae	Duke_of_Burgundy	17.1	NA	26.1	NA	NA	NA	NA	4	Adult	NA	NA	B	NA	NA
2009	22/05/2009	NA	NA	NA	Riodinidae	Duke_of_Burgundy	17.1	NA	24.7	NA	NA	NA	NA	4	Adult	NA	NA	B	NA	NA
2018	11/05/18	NA	NA	NA	Riodinidae	Duke_of_Burgundy	17.5	17.4	23.5	NA	NA	NA	NA	4	Adult	NA	NA	B	NA	NA
2018	11/05/18	NA	NA	NA	Riodinidae	Duke_of_Burgundy	17.6	17	22	NA	NA	NA	NA	4	Adult	NA	NA	B	NA	NA
2018	23/05/2018	NA	NA	NA	Riodinidae	Duke_of_Burgundy	17.6	NA	24.1	NA	NA	NA	NA	4	Adult	NA	NA	B	NA	NA
2018	23/05/2018	NA	NA	NA	Riodinidae	Duke_of_Burgundy	17.9	NA	27.9	NA	NA	NA	NA	4	Adult	NA	NA	B	NA	NA
2018	23/05/2018	NA	NA	NA	Riodinidae	Duke_of_Burgundy	18	NA	29.5	NA	NA	NA	NA	4	Adult	NA	NA	B	NA	NA
2009	20/05/2009	NA	NA	NA	Riodinidae	Duke_of_Burgundy	18.4	NA	26.7	NA	NA	NA	NA	4	Adult	NA	NA	B	NA	NA
2009	23/05/2009	NA	NA	NA	Riodinidae	Duke_of_Burgundy	19.3	NA	28.8	NA	NA	NA	NA	4	Adult	NA	NA	B	NA	NA
2009	23/05/2009	NA	NA	NA	Riodinidae	Duke_of_Burgundy	19.4	NA	26.7	NA	NA	NA	NA	4	Adult	NA	NA	B	NA	NA
2009	23/05/2009	NA	NA	NA	Riodinidae	Duke_of_Burgundy	20.5	NA	25.3	NA	NA	NA	NA	4	Adult	NA	NA	B	NA	NA
2018	23/05/2018	NA	NA	NA	Riodinidae	Duke_of_Burgundy	24.7	NA	32.8	NA	NA	NA	NA	4	Adult	NA	NA	B	NA	NA
2019	05/22/19	TQ	NA	NA	Riodinidae	Duke_of_Burgundy	19.6	22.1	26.1	1.51	NA	NA	NA	4	Adult	NA	NA	B	NA	NA
2019	05/22/19	TQ	NA	NA	Riodinidae	Duke_of_Burgundy	21.1	23.1	25.4	1.51	NA	NA	NA	4	Adult	NA	NA	B	NA	NA
2019	05/22/19	TQ	NA	NA	Riodinidae	Duke_of_Burgundy	21	23.5	25.3	1.49	NA	NA	NA	4	Adult	NA	NA	B	NA	NA
2009	24/06/2009	NA	NA	NA	Zygaenidae	Burnet	23.7	NA	27.6	1.48	NA	NA	NA	6	Adult	N	N	M	NA	NA
2009	24/06/2009	NA	NA	NA	Zygaenidae	Burnet	24.4	NA	26.3	1.67	NA	NA	NA	6	Adult	N	N	M	NA	NA
2009	24/06/2009	NA	NA	NA	Zygaenidae	Burnet	23.3	NA	29.8	1.3	NA	NA	NA	6	Adult	N	N	M	NA	NA
2009	24/06/2009	NA	NA	NA	Zygaenidae	Burnet	24.5	NA	27.8	1.51	NA	NA	NA	6	Adult	N	N	M	NA	NA
2009	24/06/2009	NA	NA	NA	Zygaenidae	Burnet	21.3	NA	25.7	1.57	NA	NA	NA	6	Adult	N	N	M	NA	NA
2009	23/06/2009	NA	NA	NA	Zygaenidae	Burnet	22.7	NA	29.4	1.68	NA	NA	NA	6	Adult	N	N	M	NA	NA
2009	23/06/2009	NA	NA	NA	Zygaenidae	Burnet	23.9	NA	28	1.57	NA	NA	NA	6	Adult	N	N	M	NA	NA
2009	23/06/2009	NA	NA	NA	Zygaenidae	Burnet	22.1	NA	28.9	1.69	NA	NA	NA	6	Adult	N	N	M	NA	NA
2009	24/06/2009	NA	NA	NA	Zygaenidae	Burnet	23.6	NA	27.5	1.68	NA	NA	NA	6	Adult	N	N	M	NA	NA
2009	24/06/2009	NA	NA	NA	Zygaenidae	Burnet	23.7	NA	26.6	1.4	NA	NA	NA	6	Adult	N	N	M	NA	NA
2009	24/06/2009	NA	NA	NA	Zygaenidae	Burnet	23.1	NA	25.2	1.62	NA	NA	NA	6	Adult	N	N	M	NA	NA
2009	24/06/2009	NA	NA	NA	Zygaenidae	Burnet	23.5	NA	28.6	1.37	NA	NA	NA	6	Adult	N	N	M	NA	NA
2009	25/06/2009	NA	NA	NA	Zygaenidae	Burnet	24.5	NA	29.9	1.64	NA	NA	NA	6	Adult	N	N	M	NA	NA
2009	25/06/2009	NA	NA	NA	Zygaenidae	Burnet	20.8	NA	24.9	1.59	NA	NA	NA	6	Adult	N	N	M	NA	NA
2009	25/06/2009	NA	NA	NA	Zygaenidae	Burnet	23.9	NA	27.9	1.66	NA	NA	NA	6	Adult	N	N	M	NA	NA
2009	01/07/09	NA	NA	NA	Zygaenidae	Burnet	26	NA	29.1	1.73	NA	NA	NA	6	Adult	N	N	M	NA	NA
2009	01/07/09	NA	NA	NA	Zygaenidae	Burnet	26.3	NA	31	1.58	NA	NA	NA	6	Adult	N	N	M	NA	NA
2009	01/07/09	NA	NA	NA	Zygaenidae	Burnet	27.7	NA	30.3	1.61	NA	NA	NA	6	Adult	N	N	M	NA	NA
2009	01/07/09	NA	NA	NA	Zygaenidae	Burnet	29.8	NA	32.8	NA	NA	NA	NA	6	Adult	N	N	M	NA	NA
2009	01/07/09	NA	NA	NA	Zygaenidae	Burnet	27.2	NA	33.5	1.64	NA	NA	NA	6	Adult	N	N	M	NA	NA
2009	01/07/09	NA	NA	NA	Zygaenidae	Burnet	29	NA	33.5	1.6	NA	NA	NA	6	Adult	N	N	M	NA	NA
2009	02/07/09	NA	NA	NA	Zygaenidae	Burnet	28.5	NA	31.4	1.8	NA	NA	NA	6	Adult	N	N	M	NA	NA
2009	02/07/09	NA	NA	NA	Zygaenidae	Burnet	27.8	NA	33.9	1.8	NA	NA	NA	6	Adult	N	N	M	NA	NA
2009	06/07/09	NA	NA	NA	Zygaenidae	Burnet	21.1	NA	25.8	1.5	NA	NA	NA	6	Adult	N	N	M	NA	NA
2009	06/07/09	NA	NA	NA	Zygaenidae	Burnet	19.6	NA	25.6	1.6	NA	NA	NA	6	Adult	N	N	M	NA	NA
2009	06/07/09	NA	NA	NA	Zygaenidae	Burnet	19	NA	21.5	1.5	NA	NA	NA	6	Adult	N	N	M	NA	NA
2009	06/07/09	NA	NA	NA	Zygaenidae	Burnet	17.7	NA	21.8	1.6	NA	NA	NA	6	Adult	N	N	M	NA	NA
2009	06/07/09	NA	NA	NA	Zygaenidae	Burnet	17.1	NA	19.5	1.6	NA	NA	NA	6	Adult	N	N	M	NA	NA
2009	06/07/09	NA	NA	NA	Zygaenidae	Burnet	17	NA	18.7	1.5	NA	NA	NA	6	Adult	N	N	M	NA	NA
2009	06/07/09	NA	NA	NA	Zygaenidae	Burnet	17	NA	19.4	1.4	NA	NA	NA	6	Adult	N	N	M	NA	NA
2009	06/07/09	NA	NA	NA	Zygaenidae	Burnet	17	NA	19.4	1.4	NA	NA	NA	6	Adult	N	N	M	NA	NA
2009	06/07/09	NA	NA	NA	Zygaenidae	Burnet	17	NA	19.4	1.4	NA	NA	NA	6	Adult	N	N	M	NA	NA
2009	06/07/09	NA	NA	NA	Zygaenidae	Burnet	17	NA	19.4	1.4	NA	NA	NA	6	Adult	N	N	M	NA	NA
2009	06/07/09	NA	NA	NA	Zygaenidae	Burnet	17	NA	19.4	1.4	NA	NA	NA	6	Adult	N	N	M	NA	NA
2009	06/07/09	NA	NA	NA	Zygaenidae	Burnet	20.8	NA	21.5	1.6	NA	NA	NA	6	Adult	N	N	M	NA	NA
2009	06/07/09	NA	NA	NA	Zygaenidae	Burnet	21.5	NA	25.8	1.6	NA	NA	NA	6	Adult	N	N	M	NA	NA
2009	06/07/09	NA	NA	NA	Zygaenidae	Burnet	21.5	NA	25.8	1.6	NA	NA	NA	6	Adult	N	N	M	NA	NA
2009	06/07/09	NA	NA	NA	Zygaenidae	Burnet	19.8	NA	23.1	1.7	NA	NA	NA	6	Adult	N	N	M	NA	NA
2009	13/07/2009	NA	NA	NA	Zygaenidae	Burnet	16.5	NA	20.3	1.6	NA	NA	NA	6	Adult	N	N	M	NA	NA
2009	13/07/2009	NA	NA	NA	Zygaenidae	Burnet	17.3	NA	19.7	1.61	NA	NA	NA	6	Adult	N	N	M	NA	NA
2009	13/07/2009	NA	NA	NA	Zygaenidae	Burnet	19.4	NA	21.1	1.6	NA	NA	NA	6	Adult	N	N	M	NA	NA
2009	13/07/2009	NA	NA	NA	Zygaenidae	Burnet	18.3	NA	21.3	1.48	NA	NA	NA	6	Adult	N	N	M	NA	NA
2009	13/07/2009	NA	NA	NA	Zygaenidae	Burnet	18.3	NA	26.3	1.55	NA	NA	NA	6	Adult	N	N	M	NA	NA
2009	13/07/2009	NA	NA	NA	Zygaenidae	Burnet	18.7	NA	21.2	1.51	NA	NA	NA	6	Adult	N	N	M	NA	NA
2009	13/07/2009	NA	NA	NA	Zygaenidae	Burnet	18.7	NA	21.2	NA	NA	NA	NA	6	Adult	N	N	M	NA	NA
2009	13/07/2009	NA	NA	NA	Zygaenidae	Burnet	16.9	NA	19.1	1.55	NA	NA	NA	6	Adult	N	N	M	NA	NA
2009	13/07/2009	NA	NA	NA	Zygaenidae	Burnet	16.9	NA	19.1	1.55	NA	NA	NA	6	Adult	N	N	M	NA	NA
2009	13/07/2009	NA	NA	NA	Zygaenidae	Burnet	16.9	NA	19.1	1.55	NA	NA	NA	6	Adult	N	N	M	NA	NA
2009	13/07/2009	NA	NA	NA	Zygaenidae	Burnet	16.9	NA	19.1	1.55	NA	NA	NA	6	Adult	N	N	M	NA	NA
2009	13/07/2009	NA	NA	NA	Zygaenidae	Burnet	18.8	NA	20.8	NA	NA	NA	NA	6	Adult	N	N	M	NA	NA
2009	13/07/2009	NA	NA	NA	Zygaenidae	Burnet	20.6	NA	23.8	1.5	NA	NA	NA	6	Adult	N	N	M	NA	NA
2009	13/07/2009	NA	NA	NA	Zygaenidae	Burnet	20.6	NA	23.8	1.5	NA	NA	NA	6	Adult	N	N	M	NA	NA
2009	13/07/2009	NA	NA	NA	Zygaenidae	Burnet	20.6	NA	23.8	1.5	NA	NA	NA	6	Adult	N	N	M	NA	NA
2009	13/07/2009	NA	NA	NA	Zygaenidae	Burnet	16.4	NA	18.6	1.37	NA	NA	NA	6	Adult	N	N	M	NA	NA
2009	13/07/2009	NA	NA	NA	Zygaenidae	Burnet	16.4	NA	18.5	1.4	NA	NA	NA	6	Adult	N	N	M	NA	NA
2009	13/07/2009	NA	NA	NA	Zygaenidae	Burnet	16.9	NA	17.8	1.55	NA	NA	NA	6	Adult	N	N	M	NA	NA
2009	13/07/2009	NA	NA	NA	Zygaenidae	Burnet	19.4	NA	20.8	1.5	NA	NA	NA	6	Adult	N	N	M	NA	NA
2009	14/07/2009	NA	NA	NA	Zygaenidae	Burnet	18.9	NA	25.4	1.8	NA	NA	NA	6	Adult	N	N	M	NA	NA
2009	14/07/2009	NA	NA	NA	Zygaenidae	Burnet	17.3	NA	21.4	1.6	NA	NA	NA	6	Adult	N	N	M	NA	NA
2009	14/07/2009	NA	NA	NA	Zygaenidae	Burnet	19.9	NA	22.9	1.45	NA	NA	NA	6	Adult	N	N	M	NA	NA
2009	19/08/2009	NA	NA	NA	Zygaenidae	Burnet	25.4	NA	28.5	1.45	NA	NA	NA	6	Adult	N	N	M	NA	NA
2009	19/08/2009	NA	NA	NA	Zygaenidae	Burnet	25.6	NA	28.6	1.52	NA	NA	NA	6	Adult	N	N	M	NA	NA
2009	19/08/2009	NA	NA	NA	Zygaenidae	Burnet	27.3	NA	31.8	1.65	NA	NA	NA	6	Adult	N	N	M	NA	NA
2009	09/07/09	NA	NA	NA	Zygaenidae	Burnet	18.8	NA	25	1.45	NA	NA	NA	6	Adult	N	N	M	NA	NA
2009	31/07/2009	NA	NA	NA	Zygaenidae	Burnet	17.8	NA	24.4	1.55	NA	NA	NA	6	Adult	N	N	M	NA	NA
2009	31/07/2009	NA	NA	NA	Zygaenidae	Burnet	19.5	NA	24.5	1.49	NA	NA	NA	6	Adult	N	N	M	NA	NA
2009	31/07/2009	NA	NA	NA	Zygaenidae	Burnet	19.7	NA	25.2	2.02	NA	NA	NA	6	Adult	N	N	M	NA	NA
2018	25/06/2018	NA	NA	NA	Zygaenidae	Burnet	25.3	NA	37.2	1.53	NA	NA	NA	6	Adult	N	N	M	NA	NA
2018	27/06/2018	NA	NA	NA	Zygaenidae	Burnet	25.2	26.9	32.5	1.63	NA	NA	NA	6	Adult	N	N	M	NA	NA
2021	06/29/21	NA	NA	NA	Zygaenidae	Burnet	13.6	12.8	12.4	1.5	NA	NA	Solo	4	Larva	N	N	M	NA	NA
2021	06/29/21	NA	NA	NA	Zygaenidae	Burnet	15.5	17.3	17	1.95	NA	NA	Solo	4	Larva	N	N	M	NA	NA
2021	06/29/21	NA	NA	NA	Zygaenidae	Burnet	15.5	16.3	16.3	2.25	NA	NA	Solo	4	Larva	N	N	M	NA	NA
2021	06/29/21	NA	NA	NA	Zygaenidae	Burnet	15.7	16.5	16.9	1.63	NA	NA	Solo	4	Larva	N	N	M	NA	NA
2021	06/29/21	NA	NA	NA	Zygaenidae	Burnet	16.4	16.2	17.1	2.44	NA	NA	Solo	4	Larva	N	N	M	NA	NA
2021	06/29/21	NA	NA	NA	Zygaenidae	Burnet	16.4	16.3	16.5	2.27	NA	NA	Solo	4	Larva	N	N	M	NA	NA
2021	06/29/21	NA	NA	NA	Zygaenidae	Burnet	16.4	16.3	16.8	2.06	NA	NA	Solo	4	Larva	N	N	M	NA	NA
2021	06/29/21	NA	NA	NA	Zygaenidae	Burnet	16.6	16.4	17.1	1.67	NA	NA	Solo	4	Larva	N	N	M	NA	NA
2021	06/29/21	NA	NA	NA	Zygaenidae	Burnet	16.6	16.3	16.7	1.91	NA	NA	Solo	4	Larva	N	N	M	NA	NA
2021	06/29/21	NA	NA	NA	Zygaenidae	Burnet	16.6	16.9	17.5	1.81	NA	NA	Solo	4	Larva	N	N	M	NA	NA
2021	06/29/21	NA	NA	NA	Zygaenidae	Burnet	16.7	16.6	16.9	1.43	NA	NA	Solo	4	Larva	N	N	M	NA	NA
2021	06/29/21	NA	NA	NA	Zygaenidae	Burnet	16.7	16.8	17.2	2.03	NA	NA	Solo	4	Larva	N	N	M	NA	NA
2021	06/29/21	NA	NA	NA	Zygaenidae	Burnet	16.7	16.2	16.7	2.02	NA	NA	Solo	4	Larva	N	N	M	NA	NA
2021	06/29/21	NA	NA	NA	Zygaenidae	Burnet	17	16.5	17	1.84	NA	NA	Solo	4	Larva	N	N	M	NA	NA
2021	06/29/21	NA	NA	NA	Zygaenidae	Burnet	17.1	17	17.2	1.72	NA	NA	Solo	4	Larva	N	N	M	NA	NA
2021	06/29/21	NA	NA	NA	Zygaenidae	Burnet	17.1	19.8	19.1	1.74	NA	NA	Solo	4	Larva	N	N	M	NA	NA
2021	06/29/21	NA	NA	NA	Zygaenidae	Burnet	17.1	18.5	19.6	1.4	NA	NA	Solo	4	Larva	N	N	M	NA	NA
2022	07/19/22	PH	NA	NA	Zygaenidae	Burnet	32.5	32.6	34.4	17.4	NA	NA	NA	6	Adult	NA	NA	B	NA	NA
2022	07/19/22	PH	NA	NA	Zygaenidae	Burnet	33.4	33.3	35.6	15.5	NA	NA	NA	6	Adult	NA	NA	B	NA	NA
2022	07/19/22	PH	NA	NA	Zygaenidae	Burnet	34.1	34.4	35.8		NA	NA	NA	6	Adult	NA	NA	B	NA	NA
2022	07/19/22	PH	NA	NA	Zygaenidae	Burnet	38.4	37.5	39.2	15.4	NA	NA	NA	6	Adult	NA	NA	B	NA	NA
2022	07/22/22	PH	NA	NA	Zygaenidae	Burnet	22.6	23.1	32	16.5	NA	NA	NA	6	Adult	NA	NA	B	NA	NA
