# Supplementary material for: Day‐flying lepidoptera larvae have a poorer ability to thermoregulate than adults
Source: Ecol Evol. 2023 Oct 17;13(10):e10623. doi: 10.1002/ece3.10623 (PMC10580006; doi:10.1002/ece3.10623)
Supplement: Supplementary file 2 — Data S2: [file ECE3-13-e10623-s003.R]

# Adult vs larval buffering analysis
# E. Ashe-Jepson

# Clear workspace ####
rm(list = ls())
# Set wd and load datasets ####

# working directory
setwd("/Users/Esme-Ashe-Jepson/Documents/1 Education/Cambridge/1 PhD/Larval buffering/Data/R/")

# Datasets
mb.2<-read.csv("All adult and larva grouping 2.csv",header=T) # full dataset
all<-read.csv("All adult and larva grouping 2.csv",header=T) # updated dataset

# separate moths and butterflies (both life stages)
but<-subset(mb.2,subset=B.M=="B")
mot<-subset(mb.2,subset=B.M=="M")

# subset life stage within butterflies
larv<-subset(but,subset=Life.stage=="Larva")
adul<-subset(but,subset=Life.stage=="Adult")

adult<-subset(mb.2,subset=Life.stage=="Adult")
count(adult$Species)
adult %>% count(Species)

larv.all<-subset(mb.2,subset=Life.stage=="Larva") # all larvae, incl. moths
larv.trait<-read.csv("Larval traits.csv",header=T)
gregarious<-read.csv("Gregarious sp.csv",header=T)
lmb<-read.csv("Larvae micro behav.csv",header=T) # microclimate vs behav temps per species
pie<-read.csv("small large white.csv",header=T) # comparing large vs small whites
mb<-read.csv("Micro vs behav.csv",header=T) # micro x behav per species (for plot)

# Packages ####

library(car) # reviewing models
library(interactions) # producing plots
library(sjPlot) # check model assumptions
library(MuMIn) # conditional R^2 - not sure this is used?
library(lme4) # lmer
library(ggplot2) # for more options using interactions plots
library(ape) # phylogenetic regression
library(igraph) # phylogenetic regression
library(phytools) # phylogenetic regression

# 1.1 Larvae analysis: traits ####
setwd("/Users/Esme-Ashe-Jepson/Documents/1 Education/Cambridge/1 PhD/Larval buffering/Data/R/")
all<-read.csv("All adult and larva grouping.csv",header=T)
larv.all<-subset(all,subset=Life.stage=="Larva") # all larvae, incl. moths

# traits of interest: Length, Colour, Species
# Remove colour - too collinear with species

# full model
lmer.all.3<-lm(B.temp~A.temp+Length+Species+
                 A.temp:Length+A.temp:Species,
               data=larv.all)
Anova(lmer.all.3) # remove colour

# reduced model
lmer.all.4<-lm(B.temp~A.temp+Length+Species+
                 A.temp:Length+A.temp:Species,
               data=larv.all)
Anova(lmer.all.4) 
# all significant: species + length (removed colour entirely)


# 1.1.2 Gregarious larvae analysis: traits ####

# Large white x small white
pie<-read.csv("small large white.csv",header=T)
names(pie)
pie.lm<-lm(B.temp~A.temp*Size.cat*Species,
           data=pie)
Anova(pie.lm)
summary(pie.lm)

pie.lm.2<-lm(B.temp~A.temp*Size.cat,
             data=pie) # reduced model, only size category is important
Anova(pie.lm.2)

# Small tortoiseshell x red admiral
sr<-larv.all[which(larv.all$Species=="Small_tortoiseshell"|larv.all$Species=="Red_admiral"),]
# assign size categories
sr$Size.cat<-with(sr,ifelse(sr$Length>1.37,"Large","Small")) # good numbers in both categories

sr.lm<-lm(B.temp~A.temp*Size.cat*Species,
          data=sr)
Anova(sr.lm) # 3-way interaction non-significant
# size:species signif, species:air signif

# Peacock x red admiral EXCLUDED
# subset to only peacock and red admiral
pr<-larv.all[which(larv.all$Species=="Peacock"|larv.all$Species=="Red_admiral"),]
# assign size categories
pr$Size.cat<-with(pr,ifelse(pr$Length>2.92,"Large","Small")) # all red admirals are classed as small
pr.lm<-lm(B.temp~A.temp*Size.cat*Species,
          data=pr)
Anova(pr.lm) # nothing significant
summary(pr.lm)

# 1.2 Check model assumptions ####

library(sjPlot)

# final model
lmer.all.4<-lm(B.temp~A.temp+Length+Species+
                 A.temp:Length+A.temp:Species,
               data=larv.all)

plot_model(lmer.all.4,type="diag")[[1]] 
plot_model(lmer.all.4,type="diag")[[2]] 
plot_model(lmer.all.4,type="diag")[[3]] 
plot_model(lmer.all.4,type="diag")[[4]]
# looks fine

# check for explanatory variables correlations
names(mb.2)
names(larv.all)

aov.1<-aov(Colour~Species,data=larv.all)
summary(aov.1) # signif
aov.2<-aov(Length~Species,data=larv.all)
summary(aov.2) # signif

# get R^2 for relatioships
aov.1.lm<-lm(Colour~Species,data=larv.all)
summary(aov.1.lm) # R2 = 0.9983
aov.2.lm<-lm(Length~Species,data=larv.all)
summary(aov.2.lm) # R2 = 0.478

cor.test(larv.all$Colour,larv.all$Length) # signif, R2 = 0.502
aov.3.lm<-lm(Colour~Length,data=larv.all)
summary(aov.3.lm)

# 1.2 Larvae analysis: plots ####

# final model
lmer.all.4<-lm(B.temp~A.temp+Length+Species+
                 A.temp:Length+A.temp:Species,
               data=larv.all)

Anova(lmer.all.4)
cohens_d(larv.all$B.temp,larv.all$Species,
         data=larv.all)

cohensD(larv.all$B.temp,larv.all$Length,data=larv.all)
?cohens_d

# Set colour scheme
c25 <- c(
  "dodgerblue2", "#E31A1C", # red
  "green4",
  "#6A3D9A", # purple
  "#FF7F00", # orange
  "black", "gold1",
  "skyblue2", "#FB9A99", # lt pink
  "palegreen2",
  "#CAB2D6", # lt purple
  "#FDBF6F", # lt orange
  "gray70", "khaki2",
  "maroon", "orchid1", "deeppink1", "blue1", "steelblue4",
  "darkturquoise", "green1", "yellow4", "yellow3",
  "darkorange4", "brown")

# Species (all at once, not used)
interact_plot(lmer.all.4,pred="A.temp",modx="Species",
              plot.points = TRUE,
              point.alpha=0.2,
              centered="all",
              partial.residuals = TRUE,
              interval = TRUE,
              int.type="confidence",
              int.width = 0.95,
              data=larv.all,
              colors=c(c25),
              vary.lty=FALSE,
              legend.main="Species",
              y.label="Body temperature (°C)",
              x.label="Air temperature (°C)")+
  set_theme(base=theme_light(),
            axis.linecolor.x = "black",
            axis.linecolor.y = "black",
            title.size=2,
            axis.textsize=1,
            axis.title.size = 1.2)+
  geom_abline(intercept=0, slope=1,linetype=2)+
  coord_cartesian(xlim=c(0,40),ylim=c(0,40),expand=TRUE)

l<-na.omit(larv.all$Length)

mean(l) # 1.513235
sd(l) # 1.025371
1.513235+1.025371

# Length
interact_plot(lmer.all.4,pred="A.temp",modx="Length",
              plot.points = TRUE,
              point.alpha=0.2,
              centered="all",
              partial.residuals = TRUE,
              interval = TRUE,
              int.type="confidence",
              int.width = 0.95,
              data=larv.all,
              vary.lty=FALSE,
              legend.main="Body length (cm)",
              modx.labels = c("Small (0.49)", "Mean (1.51)","Large (2.54)"),
              y.label="Body temperature (°C)",
              x.label="Air temperature (°C)")+
  set_theme(base=theme_light(),
            axis.linecolor.x = "black",
            axis.linecolor.y = "black",
            title.size=2,
            axis.textsize=1,
            axis.title.size = 1.2)+
  geom_abline(intercept=0, slope=1,linetype=2)+
  coord_cartesian(xlim=c(0,40),ylim=c(0,40),expand=TRUE)

# 1.3 Larvae analysis: individual species plots ####

# Species
bri<-subset(larv.all,Species=="Brimstone")
cha<-subset(larv.all,Species=="Chalkhill_blue")
din<-subset(larv.all,Species=="Dingy_skipper")
duk<-subset(larv.all,Species=="Duke_of_Burgundy")
gre<-subset(larv.all,Species=="Green-veined_white")
lar<-subset(larv.all,Species=="Large_white")
ora<-subset(larv.all,Species=="Orange-tip")
pea<-subset(larv.all,Species=="Peacock")
red<-subset(larv.all,Species=="Red_admiral")
sma.b<-subset(larv.all,Species=="Small_blue")
sma.t<-subset(larv.all,Species=="Small_tortoiseshell")
sma.w<-subset(larv.all,Species=="Small_white")
cin<-subset(larv.all,Species=="Cinnabar")
bur<-subset(larv.all,Species=="Burnet")

# Plots per species
# brimstone
ggplot(bri,aes(y=B.temp,x=A.temp))+
  geom_point(alpha=0.5)+
  stat_smooth(method="lm",se=TRUE,color="red")+
  labs(x="Air temperature (°C)",y="Body temperature (°C)")+
  geom_abline(intercept=0, slope=1,linetype=2)+
  coord_cartesian(xlim=c(5,40),ylim=c(5,40),expand=TRUE)+
  ggtitle("Gonepteryx rhamni")+
  theme(plot.title = element_text(face = "italic"))

# chalkhill blue
ggplot(cha,aes(y=B.temp,x=A.temp))+
  geom_point(alpha=0.5)+
  stat_smooth(method="lm",se=TRUE,color="red")+
  labs(x="Air temperature (°C)",y="Body temperature (°C)")+
  geom_abline(intercept=0, slope=1,linetype=2)+
  coord_cartesian(xlim=c(5,40),ylim=c(5,40),expand=TRUE)+
  ggtitle("Polyommatus coridon")+
  theme(plot.title = element_text(face = "italic"))

# Dingy skipper
ggplot(din,aes(y=B.temp,x=A.temp))+
  geom_point(alpha=0.5)+
  stat_smooth(method="lm",se=TRUE,color="red")+
  labs(x="Air temperature (°C)",y="Body temperature (°C)")+
  geom_abline(intercept=0, slope=1,linetype=2)+
  coord_cartesian(xlim=c(5,40),ylim=c(5,40),expand=TRUE)+
  ggtitle("Erynnis tages")+
  theme(plot.title = element_text(face = "italic"))

# Duke of burgundy
ggplot(duk,aes(y=B.temp,x=A.temp))+
  geom_point(alpha=0.5)+
  stat_smooth(method="lm",se=TRUE,color="red")+
  labs(x="Air temperature (°C)",y="Body temperature (°C)")+
  geom_abline(intercept=0, slope=1,linetype=2)+
  coord_cartesian(xlim=c(5,40),ylim=c(5,40),expand=TRUE)+
  ggtitle("Hamearis lucina")+
  theme(plot.title = element_text(face = "italic"))

# green-veined white
ggplot(gre,aes(y=B.temp,x=A.temp))+
  geom_point(alpha=0.5)+
  stat_smooth(method="lm",se=TRUE,color="red")+
  labs(x="Air temperature (°C)",y="Body temperature (°C)")+
  geom_abline(intercept=0, slope=1,linetype=2)+
  coord_cartesian(xlim=c(5,40),ylim=c(5,40),expand=TRUE)+
  ggtitle("Pieris napi")+
  theme(plot.title = element_text(face = "italic"))

# large white
ggplot(lar,aes(y=B.temp,x=A.temp))+
  geom_point(alpha=0.5)+
  stat_smooth(method="lm",se=TRUE,color="red")+
  labs(x="Air temperature (°C)",y="Body temperature (°C)")+
  geom_abline(intercept=0, slope=1,linetype=2)+
  coord_cartesian(xlim=c(5,40),ylim=c(5,40),expand=TRUE)+
  ggtitle("Pieris brassicae")+
  theme(plot.title = element_text(face = "italic"))

# orange-tip
ggplot(ora,aes(y=B.temp,x=A.temp))+
  geom_point(alpha=0.5)+
  stat_smooth(method="lm",se=TRUE,color="red")+
  labs(x="Air temperature (°C)",y="Body temperature (°C)")+
  geom_abline(intercept=0, slope=1,linetype=2)+
  coord_cartesian(xlim=c(5,40),ylim=c(5,40),expand=TRUE)+
  ggtitle("Anthocharis cardamines")+
  theme(plot.title = element_text(face = "italic"))

# peacock
ggplot(pea,aes(y=B.temp,x=A.temp))+
  geom_point(alpha=0.5)+
  stat_smooth(method="lm",se=TRUE,color="red")+
  labs(x="Air temperature (°C)",y="Body temperature (°C)")+
  geom_abline(intercept=0, slope=1,linetype=2)+
  coord_cartesian(xlim=c(5,40),ylim=c(5,40),expand=TRUE)+
  ggtitle("Aglais io")+
  theme(plot.title = element_text(face = "italic"))

# red admiral
ggplot(red,aes(y=B.temp,x=A.temp))+
  geom_point(alpha=0.5)+
  stat_smooth(method="lm",se=TRUE,color="red")+
  labs(x="Air temperature (°C)",y="Body temperature (°C)")+
  geom_abline(intercept=0, slope=1,linetype=2)+
  coord_cartesian(xlim=c(5,40),ylim=c(5,40),expand=TRUE)+
  ggtitle("Vanessa atalanta")+
  theme(plot.title = element_text(face = "italic"))

# small blue
ggplot(sma.b,aes(y=B.temp,x=A.temp))+
  geom_point(alpha=0.5)+
  stat_smooth(method="lm",se=TRUE,color="red")+
  labs(x="Air temperature (°C)",y="Body temperature (°C)")+
  geom_abline(intercept=0, slope=1,linetype=2)+
  coord_cartesian(xlim=c(5,40),ylim=c(5,40),expand=TRUE)+
  ggtitle("Cupido minimus")+
  theme(plot.title = element_text(face = "italic"))

# small tortoiseshell
ggplot(sma.t,aes(y=B.temp,x=A.temp))+
  geom_point(alpha=0.5)+
  stat_smooth(method="lm",se=TRUE,color="red")+
  labs(x="Air temperature (°C)",y="Body temperature (°C)")+
  geom_abline(intercept=0, slope=1,linetype=2)+
  coord_cartesian(xlim=c(5,40),ylim=c(5,40),expand=TRUE)+
  ggtitle("Aglais urticae")+
  theme(plot.title = element_text(face = "italic"))

# small white
ggplot(sma.w,aes(y=B.temp,x=A.temp))+
  geom_point(alpha=0.5)+
  stat_smooth(method="lm",se=TRUE,color="red")+
  labs(x="Air temperature (°C)",y="Body temperature (°C)")+
  geom_abline(intercept=0, slope=1,linetype=2)+
  coord_cartesian(xlim=c(5,40),ylim=c(5,40),expand=TRUE)+
  ggtitle("Pieris rapae")+
  theme(plot.title = element_text(face = "italic"))

# cinnabar
ggplot(cin,aes(y=B.temp,x=A.temp))+
  geom_point(alpha=0.5)+
  stat_smooth(method="lm",se=TRUE,color="red")+
  labs(x="Air temperature (°C)",y="Body temperature (°C)")+
  geom_abline(intercept=0, slope=1,linetype=2)+
  coord_cartesian(xlim=c(5,40),ylim=c(5,40),expand=TRUE)+
  ggtitle("Tyria jacobaeae")+
  theme(plot.title = element_text(face = "italic"))

# burnet
ggplot(bur,aes(y=B.temp,x=A.temp))+
  geom_point(alpha=0.5)+
  stat_smooth(method="lm",se=TRUE,color="red")+
  labs(x="Air temperature (°C)",y="Body temperature (°C)")+
  geom_abline(intercept=0, slope=1,linetype=2)+
  coord_cartesian(xlim=c(5,40),ylim=c(5,40),expand=TRUE)+
  ggtitle("Zygaena filipendulae")+
  theme(plot.title = element_text(face = "italic"))

# 2.1 Adult vs larvae: analysis ####

all.lmer<-lm(B.temp~A.temp+Life.stage+Species+
                 A.temp:Life.stage+A.temp:Species,
             data=all)
Anova(all.lmer) # significant, no need to reduce

# slopes
adult<-subset(mb.2,subset=Life.stage=="Adult")
larva<-subset(mb.2,subset=Life.stage=="Larva")

ad.lm<-lm(B.temp~A.temp,data=adult)
1-coef(ad.lm)[2]
la.lm<-lm(B.temp~A.temp,data=larva)
1-coef(la.lm)[2]

# 2.2 Adult vs larvae: plot ####

interact_plot(all.lmer,pred="A.temp",modx="Life.stage",
              plot.points = TRUE,
              point.alpha=0.1,
              centered="all",
              partial.residuals = TRUE,
              interval = TRUE,
              int.type="confidence",
              int.width = 0.95,
              data=all,
              show.legend=FALSE,
              vary.lty=FALSE,
              colors=c("coral1","darkturquoise"),
              legend.main="Life stage",
              y.label="Body temperature (°C)",
              x.label="Air temperature (°C)")+
  set_theme(base=theme_light(),
            axis.linecolor.x = "black",
            axis.linecolor.y = "black",
            title.size=2,
            axis.textsize=1,
            axis.title.size = 1.2)+
  geom_abline(intercept=0, slope=1,linetype=2)+
  coord_cartesian(xlim=c(5,45),ylim=c(5,45),expand=TRUE)+
  geom_text(x=38,y=7,label="",
            color="black",size=9)

# 2.3 Adult vs larvae: individual sp analysis ####

names(all)
bri.2<-subset(all,Species=="Brimstone")
cha.2<-subset(all,Species=="Chalkhill_blue")
din.2<-subset(all,Species=="Dingy_skipper")
duk.2<-subset(all,Species=="Duke_of_Burgundy")
gre.2<-subset(all,Species=="Green-veined_white")
lar.2<-subset(all,Species=="Large_white")
ora.2<-subset(all,Species=="Orange-tip")
pea.2<-subset(all,Species=="Peacock")
red.2<-subset(all,Species=="Red_admiral")
sma.b.2<-subset(all,Species=="Small_blue")
sma.t.2<-subset(all,Species=="Small_tortoiseshell")
sma.w.2<-subset(all,Species=="Small_white")
bur.2<-subset(all,Species=="Burnet")
cin.2<-subset(all,Species=="Cinnabar")

bri.2<-subset(all,Species=="Brimstone")
bri.lm<-lm(B.temp~A.temp+Life.stage+A.temp:Life.stage,
           data=bri.2)
Anova(bri.lm) # signif
bri.l<-subset(bri.2,subset=Life.stage=="Larva")
bri.a<-subset(bri.2,subset=Life.stage=="Adult")
bri.l.lm<-lm(B.temp~A.temp,data=bri.l)
bri.a.lm<-lm(B.temp~A.temp,data=bri.a)
1-coef(bri.l.lm)[2]
1-coef(bri.a.lm)[2]

cha.2<-subset(all,Species=="Chalkhill_blue")
cha.lm<-lm(B.temp~A.temp+Life.stage+A.temp:Life.stage,
           data=cha.2)
Anova(cha.lm) # signif
bri.l<-subset(cha.2,subset=Life.stage=="Larva")
bri.a<-subset(cha.2,subset=Life.stage=="Adult")
bri.l.lm<-lm(B.temp~A.temp,data=bri.l)
bri.a.lm<-lm(B.temp~A.temp,data=bri.a)
1-coef(bri.l.lm)[2]
1-coef(bri.a.lm)[2]

din.2<-subset(all,Species=="Dingy_skipper")
din.lm<-lm(B.temp~A.temp+Life.stage+A.temp:Life.stage,
           data=din.2)
Anova(din.lm) # not signif

din.l<-subset(din.2,subset=Life.stage=="Larva")
din.a<-subset(din.2,subset=Life.stage=="Adult")
din.l.lm<-lm(B.temp~A.temp,data=din.l)
din.a.lm<-lm(B.temp~A.temp,data=din.a)
1-coef(din.l.lm)[2]
1-coef(din.a.lm)[2]

duk.2<-subset(all,Species=="Duke_of_Burgundy")
duk.lm<-lm(B.temp~A.temp+Life.stage+A.temp:Life.stage,
           data=duk.2)
Anova(duk.lm) # not signif

duk.l<-subset(duk.2,subset=Life.stage=="Larva")
duk.a<-subset(duk.2,subset=Life.stage=="Adult")
duk.l.lm<-lm(B.temp~A.temp,data=duk.l)
duk.a.lm<-lm(B.temp~A.temp,data=duk.a)
1-coef(duk.l.lm)[2]
1-coef(duk.a.lm)[2]

gre.2<-subset(all,Species=="Green-veined_white")
gre.lm<-lm(B.temp~A.temp+Life.stage+A.temp:Life.stage,
           data=gre.2)
Anova(gre.lm) # not signif
duk.l<-subset(gre.2,subset=Life.stage=="Larva")
duk.a<-subset(gre.2,subset=Life.stage=="Adult")
duk.l.lm<-lm(B.temp~A.temp,data=duk.l)
duk.a.lm<-lm(B.temp~A.temp,data=duk.a)
1-coef(duk.l.lm)[2]
1-coef(duk.a.lm)[2]

lar.2<-subset(all,Species=="Large_white")
lar.lm<-lm(B.temp~A.temp+Life.stage+A.temp:Life.stage,
           data=lar.2)
Anova(lar.lm) # signif
lar.l<-subset(lar.2,subset=Life.stage=="Larva")
lar.a<-subset(lar.2,subset=Life.stage=="Adult")
lar.l.lm<-lm(B.temp~A.temp,data=lar.l)
lar.a.lm<-lm(B.temp~A.temp,data=lar.a)
1-coef(lar.l.lm)[2]
1-coef(lar.a.lm)[2]

ora.2<-subset(all,Species=="Orange-tip")
ora.lm<-lm(B.temp~A.temp+Life.stage+A.temp:Life.stage,
           data=ora.2)
Anova(ora.lm) # signif 
lar.l<-subset(ora.2,subset=Life.stage=="Larva")
lar.a<-subset(ora.2,subset=Life.stage=="Adult")
lar.l.lm<-lm(B.temp~A.temp,data=lar.l)
lar.a.lm<-lm(B.temp~A.temp,data=lar.a)
1-coef(lar.l.lm)[2]
1-coef(lar.a.lm)[2]

pea.2<-subset(all,Species=="Peacock")
pea.lm<-lm(B.temp~A.temp+Life.stage+A.temp:Life.stage,
           data=pea.2)
Anova(pea.lm) # signif
pea.l<-subset(pea.2,subset=Life.stage=="Larva")
pea.a<-subset(pea.2,subset=Life.stage=="Adult")
pea.l.lm<-lm(B.temp~A.temp,data=pea.l)
pea.a.lm<-lm(B.temp~A.temp,data=pea.a)
1-coef(pea.l.lm)[2]
1-coef(pea.a.lm)[2]

red.2<-subset(all,Species=="Red_admiral")
red.lm<-lm(B.temp~A.temp+Life.stage+A.temp:Life.stage,
           data=red.2)
Anova(red.lm) # not signif
pea.l<-subset(red.2,subset=Life.stage=="Larva")
pea.a<-subset(red.2,subset=Life.stage=="Adult")
pea.l.lm<-lm(B.temp~A.temp,data=pea.l)
pea.a.lm<-lm(B.temp~A.temp,data=pea.a)
1-coef(pea.l.lm)[2]
1-coef(pea.a.lm)[2]

sma.b.2<-subset(all,Species=="Small_blue")
sma.b.lm<-lm(B.temp~A.temp+Life.stage+A.temp:Life.stage,
             data=sma.b.2)
Anova(sma.b.lm) # signif
pea.l<-subset(sma.b.2,subset=Life.stage=="Larva")
pea.a<-subset(sma.b.2,subset=Life.stage=="Adult")
pea.l.lm<-lm(B.temp~A.temp,data=pea.l)
pea.a.lm<-lm(B.temp~A.temp,data=pea.a)
1-coef(pea.l.lm)[2]
1-coef(pea.a.lm)[2]

sma.t.2<-subset(all,Species=="Small_tortoiseshell")
sma.t.lm<-lm(B.temp~A.temp+Life.stage+A.temp:Life.stage,
             data=sma.t.2)
Anova(sma.t.lm) # signif
pea.l<-subset(sma.t.2,subset=Life.stage=="Larva")
pea.a<-subset(sma.t.2,subset=Life.stage=="Adult")
pea.l.lm<-lm(B.temp~A.temp,data=pea.l)
pea.a.lm<-lm(B.temp~A.temp,data=pea.a)
1-coef(pea.l.lm)[2]
1-coef(pea.a.lm)[2]

sma.w.2<-subset(all,Species=="Small_white")
sma.w.lm<-lm(B.temp~A.temp+Life.stage+A.temp:Life.stage,
             data=sma.w.2)
Anova(sma.w.lm) # not signif
pea.l<-subset(sma.w.2,subset=Life.stage=="Larva")
pea.a<-subset(sma.w.2,subset=Life.stage=="Adult")
pea.l.lm<-lm(B.temp~A.temp,data=pea.l)
pea.a.lm<-lm(B.temp~A.temp,data=pea.a)
1-coef(pea.l.lm)[2]
1-coef(pea.a.lm)[2]

# moths
bur.2<-subset(all,Species=="Burnet")
bur.2.lm<-lm(B.temp~A.temp+Life.stage+A.temp:Life.stage,
             data=bur.2)
Anova(bur.2.lm) # not signif
pea.l<-subset(bur.2,subset=Life.stage=="Larva")
pea.a<-subset(bur.2,subset=Life.stage=="Adult")
pea.l.lm<-lm(B.temp~A.temp,data=pea.l)
pea.a.lm<-lm(B.temp~A.temp,data=pea.a)
1-coef(pea.l.lm)[2]
1-coef(pea.a.lm)[2]

cin.2<-subset(all,Species=="Cinnabar")
cin.2.lm<-lm(B.temp~A.temp+Life.stage+A.temp:Life.stage,
             data=cin.2)
Anova(cin.2.lm) # not signif
pea.l<-subset(cin.2,subset=Life.stage=="Larva")
pea.a<-subset(cin.2,subset=Life.stage=="Adult")
pea.l.lm<-lm(B.temp~A.temp,data=pea.l)
pea.a.lm<-lm(B.temp~A.temp,data=pea.a)
1-coef(pea.l.lm)[2]
1-coef(pea.a.lm)[2]

# signif differences between life stages:
# brimstone, chalkhill blue, large white, peacock, small blue, small tortoiseshell

# not signif differences
# dingy skipper, duke of burgundy, green-veined white, red admiral, small white
# moths - cinnabar, burnet

# 2.4 Adult vs larvae: Individual sp plots ####

# All species subsets
bri.2<-subset(all,Species=="Brimstone")
cha.2<-subset(all,Species=="Chalkhill_blue")
din.2<-subset(all,Species=="Dingy_skipper")
duk.2<-subset(all,Species=="Duke_of_Burgundy")
gre.2<-subset(all,Species=="Green-veined_white")
lar.2<-subset(all,Species=="Large_white")
ora.2<-subset(all,Species=="Orange-tip")
pea.2<-subset(all,Species=="Peacock")
red.2<-subset(all,Species=="Red_admiral")
sma.b.2<-subset(all,Species=="Small_blue")
sma.t.2<-subset(all,Species=="Small_tortoiseshell")
sma.w.2<-subset(all,Species=="Small_white")
bur.2<-subset(all,Species=="Burnet")
cin.2<-subset(all,Species=="Cinnabar")

set_theme(base=theme_light(),
          axis.linecolor.x = "black",
          axis.linecolor.y = "black",
          title.size=2,
          axis.textsize=1,
          axis.title.size = 1.3)

# brimstone
ggplot(bri.2,aes(y=B.temp,x=A.temp,color=Life.stage))+
  geom_point(alpha=0.5)+
  stat_smooth(method="lm",se=TRUE)+
  labs(x="Air temperature (°C)",y="Body temperature (°C)")+
  geom_abline(intercept=0, slope=1,linetype=2)+
  coord_cartesian(xlim=c(5,45),ylim=c(5,45),expand=TRUE)+
  ggtitle("Gonepteryx rhamni")+
  theme(plot.title = element_text(face = "italic"))+
  geom_text(x=40,y=10,label="Larva: -0.247",
            color="darkturquoise",size=5)+
  geom_text(x=40,y=12,label="Adult: 0.529",
            color="coral1",size=5)+
  geom_text(x=40,y=7,label="***",
            color="black",size=8)+
  scale_color_manual(values=c("Adult" = "coral1",
                              "Larva" = "darkturquoise"),
                     name="Life stage")+
  theme(legend.position = "none")

# chalkhill blue
ggplot(cha.2,aes(y=B.temp,x=A.temp,color=Life.stage))+
  geom_point(alpha=0.5)+
  stat_smooth(method="lm",se=TRUE)+
  labs(x="Air temperature (°C)",y="Body temperature (°C)")+
  geom_abline(intercept=0, slope=1,linetype=2)+
  coord_cartesian(xlim=c(5,45),ylim=c(5,45),expand=TRUE)+
  ggtitle("Polyommatus coridon")+
  theme(plot.title = element_text(face = "italic"))+
  geom_text(x=40,y=10,label="Larva: -0.046",
            color="darkturquoise",size=5)+
  geom_text(x=40,y=12,label="Adult: 0.230",
            color="coral1",size=5)+
  geom_text(x=40,y=7,label="**",
            color="black",size=8)+
  scale_color_manual(values=c("Adult" = "coral1",
                              "Larva" = "darkturquoise"),
                     name="Life stage")+
  theme(legend.position = "none")

# dingy skipper
ggplot(din.2,aes(y=B.temp,x=A.temp,color=Life.stage))+
  geom_point(alpha=0.5)+
  stat_smooth(method="lm",se=TRUE)+
  labs(x="Air temperature (°C)",y="Body temperature (°C)")+
  geom_abline(intercept=0, slope=1,linetype=2)+
  coord_cartesian(xlim=c(5,45),ylim=c(5,45),expand=TRUE)+
  ggtitle("Erynnis tages")+
  theme(plot.title = element_text(face = "italic"))+
  geom_text(x=40,y=10,label="Larva: 0.324",
            color="darkturquoise",size=5)+
  geom_text(x=40,y=12,label="Adult: 0.139",
            color="coral1",size=5)+
  geom_text(x=40,y=7,label="NS",
            color="black",size=8)+
  scale_color_manual(values=c("Adult" = "coral1",
                              "Larva" = "darkturquoise"),
                     name="Life stage")+
  theme(legend.position = "none")

# duke of burgundy
ggplot(duk.2,aes(y=B.temp,x=A.temp,color=Life.stage))+
  geom_point(alpha=0.5)+
  stat_smooth(method="lm",se=TRUE)+
  labs(x="Air temperature (°C)",y="Body temperature (°C)")+
  geom_abline(intercept=0, slope=1,linetype=2)+
  coord_cartesian(xlim=c(5,45),ylim=c(5,45),expand=TRUE)+
  ggtitle("Hamearis lucina")+
  theme(plot.title = element_text(face = "italic"))+
  geom_text(x=40,y=10,label="Larva: 0.027",
            color="darkturquoise",size=5)+
  geom_text(x=40,y=12,label="Adult: -0.235",
            color="coral1",size=5)+
  geom_text(x=40,y=7,label="NS",
            color="black",size=8)+
  scale_color_manual(values=c("Adult" = "coral1",
                              "Larva" = "darkturquoise"),
                     name="Life stage")+
  theme(legend.position = "none")

# green-veined white
ggplot(gre.2,aes(y=B.temp,x=A.temp,color=Life.stage))+
  geom_point(alpha=0.5)+
  stat_smooth(method="lm",se=TRUE)+
  labs(x="Air temperature (°C)",y="Body temperature (°C)")+
  geom_abline(intercept=0, slope=1,linetype=2)+
  coord_cartesian(xlim=c(5,45),ylim=c(5,45),expand=TRUE)+
  ggtitle("Pieris napi")+
  theme(plot.title = element_text(face = "italic"))+
  geom_text(x=40,y=10,label="Larva: 0.111",
            color="darkturquoise",size=5)+
  geom_text(x=40,y=12,label="Adult: 0.269",
            color="coral1",size=5)+
  geom_text(x=40,y=7,label="NS",
            color="black",size=8)+
  scale_color_manual(values=c("Adult" = "coral1",
                              "Larva" = "darkturquoise"),
                     name="Life stage")+
  theme(legend.position = "none")

# large white
ggplot(lar.2,aes(y=B.temp,x=A.temp,color=Life.stage))+
  geom_point(alpha=0.5)+
  stat_smooth(method="lm",se=TRUE)+
  labs(x="Air temperature (°C)",y="Body temperature (°C)")+
  geom_abline(intercept=0, slope=1,linetype=2)+
  coord_cartesian(xlim=c(5,45),ylim=c(5,45),expand=TRUE)+
  ggtitle("Pieris brassicae")+
  theme(plot.title = element_text(face = "italic"))+
  geom_text(x=40,y=10,label="Larva: -0.184",
            color="darkturquoise",size=5)+
  geom_text(x=40,y=12,label="Adult: 0.438",
            color="coral1",size=5)+
  geom_text(x=40,y=7,label="***",
            color="black",size=8)+
  scale_color_manual(values=c("Adult" = "coral1",
                              "Larva" = "darkturquoise"),
                     name="Life stage")+
  theme(legend.position = "none")

# orange-tip
ggplot(ora.2,aes(y=B.temp,x=A.temp,color=Life.stage))+
  geom_point(alpha=0.5)+
  stat_smooth(method="lm",se=TRUE)+
  labs(x="Air temperature (°C)",y="Body temperature (°C)")+
  geom_abline(intercept=0, slope=1,linetype=2)+
  coord_cartesian(xlim=c(5,45),ylim=c(5,45),expand=TRUE)+
  ggtitle("Anthocharis cardamines")+
  theme(plot.title = element_text(face = "italic"))+
  geom_text(x=40,y=10,label="Larva: -0.125",
            color="darkturquoise",size=5)+
  geom_text(x=40,y=12,label="Adult: 0.717",
            color="coral1",size=5)+
  geom_text(x=40,y=7,label="***",
            color="black",size=8)+
  scale_color_manual(values=c("Adult" = "coral1",
                              "Larva" = "darkturquoise"),
                     name="Life stage")+
  theme(legend.position = "none")

# peacock
ggplot(pea.2,aes(y=B.temp,x=A.temp,color=Life.stage))+
  geom_point(alpha=0.5)+
  stat_smooth(method="lm",se=TRUE)+
  labs(x="Air temperature (°C)",y="Body temperature (°C)")+
  geom_abline(intercept=0, slope=1,linetype=2)+
  coord_cartesian(xlim=c(5,45),ylim=c(5,45),expand=TRUE)+
  ggtitle("Aglais io")+
  theme(plot.title = element_text(face = "italic"))+
  geom_text(x=40,y=10,label="Larva: -0.084",
            color="darkturquoise",size=5)+
  geom_text(x=40,y=12,label="Adult: 0.545",
            color="coral1",size=5)+
  geom_text(x=40,y=7,label="**",
            color="black",size=8)+
  scale_color_manual(values=c("Adult" = "coral1",
                              "Larva" = "darkturquoise"),
                     name="Life stage")+
  theme(legend.position = "none")

# red admiral
ggplot(red.2,aes(y=B.temp,x=A.temp,color=Life.stage))+
  geom_point(alpha=0.5)+
  stat_smooth(method="lm",se=TRUE)+
  labs(x="Air temperature (°C)",y="Body temperature (°C)")+
  geom_abline(intercept=0, slope=1,linetype=2)+
  coord_cartesian(xlim=c(5,45),ylim=c(5,45),expand=TRUE)+
  ggtitle("Vanessa atalanta")+
  theme(plot.title = element_text(face = "italic"))+
  geom_text(x=40,y=10,label="Larva: -0.126",
            color="darkturquoise",size=5)+
  geom_text(x=40,y=12,label="Adult: 0.388",
            color="coral1",size=5)+
  geom_text(x=40,y=7,label="NS",
            color="black",size=8)+
  scale_color_manual(values=c("Adult" = "coral1",
                              "Larva" = "darkturquoise"),
                     name="Life stage")+
  theme(legend.position = "none")

# small blue 
ggplot(sma.b.2,aes(y=B.temp,x=A.temp,color=Life.stage))+
  geom_point(alpha=0.5)+
  stat_smooth(method="lm",se=TRUE)+
  labs(x="Air temperature (°C)",y="Body temperature (°C)")+
  geom_abline(intercept=0, slope=1,linetype=2)+
  coord_cartesian(xlim=c(5,45),ylim=c(5,45),expand=TRUE)+
  ggtitle("Cupido minimus")+
  theme(plot.title = element_text(face = "italic"))+
  geom_text(x=40,y=10,label="Larva: -0.178",
            color="darkturquoise",size=5)+
  geom_text(x=40,y=12,label="Adult: 0.192",
            color="coral1",size=5)+
  geom_text(x=40,y=7,label="**",
            color="black",size=8)+
  scale_color_manual(values=c("Adult" = "coral1",
                              "Larva" = "darkturquoise"),
                     name="Life stage")+
  theme(legend.position = "none")

# small tortoiseshell
ggplot(sma.t.2,aes(y=B.temp,x=A.temp,color=Life.stage))+
  geom_point(alpha=0.5)+
  stat_smooth(method="lm",se=TRUE)+
  labs(x="Air temperature (°C)",y="Body temperature (°C)")+
  geom_abline(intercept=0, slope=1,linetype=2)+
  coord_cartesian(xlim=c(5,45),ylim=c(5,45),expand=TRUE)+
  ggtitle("Aglais urticae")+
  theme(plot.title = element_text(face = "italic"))+
  geom_text(x=40,y=10,label="Larva: -0.328",
            color="darkturquoise",size=5)+
  geom_text(x=40,y=12,label="Adult: 0.308",
            color="coral1",size=5)+
  geom_text(x=40,y=7,label="***",
            color="black",size=8)+
  scale_color_manual(values=c("Adult" = "coral1",
                              "Larva" = "darkturquoise"),
                     name="Life stage")+
  theme(legend.position = "none")

# small white
ggplot(sma.w.2,aes(y=B.temp,x=A.temp,color=Life.stage))+
  geom_point(alpha=0.5)+
  stat_smooth(method="lm",se=TRUE)+
  labs(x="Air temperature (°C)",y="Body temperature (°C)")+
  geom_abline(intercept=0, slope=1,linetype=2)+
  coord_cartesian(xlim=c(5,45),ylim=c(5,45),expand=TRUE)+
  ggtitle("Pieris rapae")+
  theme(plot.title = element_text(face = "italic"))+
  geom_text(x=40,y=10,label="Larva: 0.340",
            color="darkturquoise",size=5)+
  geom_text(x=40,y=12,label="Adult: 0.378",
            color="coral1",size=5)+
  geom_text(x=40,y=7,label="NS",
            color="black",size=8)+
  scale_color_manual(values=c("Adult" = "coral1",
                              "Larva" = "darkturquoise"),
                     name="Life stage")+
  theme(legend.position = "none")

# moths
bur.2<-subset(all,Species=="Burnet")
cin.2<-subset(all,Species=="Cinnabar")

# burnet
ggplot(bur.2,aes(y=B.temp,x=A.temp,color=Life.stage))+
  geom_point(alpha=0.5)+
  stat_smooth(method="lm",se=TRUE)+
  labs(x="Air temperature (°C)",y="Body temperature (°C)")+
  geom_abline(intercept=0, slope=1,linetype=2)+
  coord_cartesian(xlim=c(5,45),ylim=c(5,45),expand=TRUE)+
  ggtitle("Zygaena filipendulae")+
  theme(plot.title = element_text(face = "italic"))+
  geom_text(x=40,y=10,label="Larva: -0.401",
            color="darkturquoise",size=5)+
  geom_text(x=40,y=12,label="Adult: -0.030",
            color="coral1",size=5)+
  geom_text(x=40,y=7,label="NS",
            color="black",size=8)+
  scale_color_manual(values=c("Adult" = "coral1",
                              "Larva" = "darkturquoise"),
                     name="Life stage")+
  theme(plot.title = element_text(face = "italic"))+
  theme(legend.position = "none")

# cinnabar
ggplot(cin.2,aes(y=B.temp,x=A.temp,color=Life.stage))+
  geom_point(alpha=0.5)+
  stat_smooth(method="lm",se=TRUE)+
  labs(x="Air temperature (°C)",y="Body temperature (°C)")+
  geom_abline(intercept=0, slope=1,linetype=2)+
  coord_cartesian(xlim=c(5,45),ylim=c(5,45),expand=TRUE)+
  ggtitle("Tyria jacobaeae")+
  theme(plot.title = element_text(face = "italic"))+
  geom_text(x=40,y=10,label="Larva: 0.537",
            color="darkturquoise",size=5)+
  geom_text(x=40,y=12,label="Adult: 0.157",
            color="coral1",size=5)+
  geom_text(x=40,y=7,label="NS",
            color="black",size=8)+
  scale_color_manual(values=c("Adult" = "coral1",
                              "Larva" = "darkturquoise"),
                     name="Life stage")+
  theme(plot.title = element_text(face = "italic"))+
  theme(legend.position = "none")

cin.2<-subset(all,Species=="Burnet")
cin.2.lm<-lm(B.temp~A.temp+Life.stage+A.temp:Life.stage,
             data=cin.2)
Anova(cin.2.lm) # not signif
pea.l<-subset(cin.2,subset=Life.stage=="Larva")
pea.a<-subset(cin.2,subset=Life.stage=="Adult")
pea.l.lm<-lm(B.temp~A.temp,data=pea.l)
pea.a.lm<-lm(B.temp~A.temp,data=pea.a)
1-coef(pea.l.lm)[2]
1-coef(pea.a.lm)[2]


# 3.1 Microclimate selection: analysis ####

all$micro<-all$S.temp-all$A.temp # microclimate choice
all$behav<-all$B.temp-all$S.temp # behavioural thermoregulation
all$ITS<-all$micro-all$behav # Index of Thermal Specialism

larv.all$micro<-larv.all$S.temp-larv.all$A.temp # microclimate choice
larv.all$behav<-larv.all$B.temp-larv.all$S.temp # behavioural thermoregulation
larv.all$ITS<-larv.all$micro-larv.all$behav # Index of Thermal Specialism

# Microclimate
lm.m<-lm(micro~A.temp+Species+Length+Colour+
           A.temp:Species+A.temp:Length+A.temp:Colour,
         data=larv.all)
Anova(lm.m) # Species signif, remove colour

lm.m.3<-lm(micro~A.temp+Species+Length+
             A.temp:Species+A.temp:Length,
           data=larv.all)
Anova(lm.m.3)
# Removed colour: final signif: A.temp:Length, A.temp:Species

# 3.2 Microclimate selection: plots ####

# Final reduced model
lm.m.3<-lm(micro~A.temp+Species+Length+
             A.temp:Species+A.temp:Length,
           data=larv.all)
Anova(lm.m.3) # Species & Length are important

# Species (all species at once)
interact_plot(lm.m.3,pred="A.temp",modx="Species",
              plot.points = TRUE,
              point.alpha=0.3,
              centered="all",
              partial.residuals = TRUE,
              interval = TRUE,
              int.type="confidence",
              int.width = 0.95,
              data=larv.all,
              colors=c(c25),
              vary.lty=FALSE,
              legend.main="Species",
              y.label="Microclimate selection (°C)",
              x.label="Air temperature (°C)")+
  set_theme(base=theme_light(),
            axis.linecolor.x = "black",
            axis.linecolor.y = "black",
            title.size=2,
            axis.textsize=1,
            axis.title.size = 1.2)+
  geom_abline(intercept=0, slope=0,linetype=2)

l<-na.omit(larv.all$Length)

mean(l) # 1.513235
sd(l) # 1.025371
1.513235-1.025371

# Length
interact_plot(lm.m.3,pred="A.temp",modx="Length",
              plot.points = TRUE,
              point.alpha=0.25,
              centered="all",
              partial.residuals = TRUE,
              interval = TRUE,
              int.type="confidence",
              int.width = 0.95,
              data=larv.all,
              vary.lty=FALSE,
              legend.main="Body length (cm)",
              modx.labels=c("Small (0.49)","Mean (1.51)","Large (2.54)"),
              y.label="Microclimate selection",
              x.label="Air temperature (°C)")+
  set_theme(base=theme_light(),
            axis.linecolor.x = "black",
            axis.linecolor.y = "black",
            title.size=2,
            axis.textsize=1,
            axis.title.size = 1.2)+
  geom_abline(intercept=0, slope=0,linetype=2)+
  coord_cartesian(xlim=c(5,35),ylim=c(-5,10),expand=TRUE)

# across air temperature

# Final reduced model
lm.m.3<-lm(micro~A.temp+Species+Length+
             A.temp:Species+A.temp:Length,
           data=larv.all)

interact_plot(lm.m.3,pred="A.temp",modx="Life.stage",
              plot.points = TRUE,
              point.alpha=0.1,
              centered="all",
              partial.residuals = TRUE,
              interval = TRUE,
              int.type="confidence",
              int.width = 0.95,
              data=all,
              vary.lty=FALSE,
              colors=c("coral1","darkturquoise"),
              legend.main="Life stage",
              y.label="Microclimate selection",
              x.label="Air temperature (°C)")+
  set_theme(base=theme_light(),
            axis.linecolor.x = "black",
            axis.linecolor.y = "black",
            title.size=2,
            axis.textsize=1,
            axis.title.size = 1.2)+
  geom_abline(intercept=0, slope=0,linetype=2)+
  coord_cartesian(xlim=c(0,40),ylim=c(-20,20),expand=TRUE)+
  geom_text(x=38,y=7,label="",
            color="black",size=9)

# 3.3 Microclimate selection (individual per species) ####

# Species
bri<-subset(larv.all,Species=="Brimstone")
cha<-subset(larv.all,Species=="Chalkhill_blue")
din<-subset(larv.all,Species=="Dingy_skipper")
duk<-subset(larv.all,Species=="Duke_of_Burgundy")
gre<-subset(larv.all,Species=="Green-veined_white")
lar<-subset(larv.all,Species=="Large_white")
ora<-subset(larv.all,Species=="Orange-tip")
pea<-subset(larv.all,Species=="Peacock")
red<-subset(larv.all,Species=="Red_admiral")
sma.b<-subset(larv.all,Species=="Small_blue")
sma.t<-subset(larv.all,Species=="Small_tortoiseshell")
sma.w<-subset(larv.all,Species=="Small_white")
cin<-subset(larv.all,Species=="Cinnabar")
bur<-subset(larv.all,Species=="Burnet")

n1<-na.omit(larv.all$micro)
range(n1)

# brimstone
ggplot(bri,aes(y=micro,x=A.temp))+
  geom_point(alpha=0.5)+
  stat_smooth(method="lm",se=TRUE,color="red")+
  labs(x="Air temperature (°C)",y="Microclimate selection")+
  geom_abline(intercept=0, slope=0,linetype=2)+
  coord_cartesian(xlim=c(0,35),ylim=c(-20,10),expand=TRUE)+
  ggtitle("Gonepteryx rhamni")+
  theme(plot.title = element_text(face = "italic"))

# chalkhill blue
ggplot(cha,aes(y=micro,x=A.temp))+
  geom_point(alpha=0.5)+
  stat_smooth(method="lm",se=TRUE,color="red")+
  labs(x="Air temperature (°C)",y="Microclimate selection")+
  geom_abline(intercept=0, slope=0,linetype=2)+
  coord_cartesian(xlim=c(0,35),ylim=c(-20,10),expand=TRUE)+
  ggtitle("Polyommatus coridon")+
  theme(plot.title = element_text(face = "italic"))

# Dingy skipper
ggplot(din,aes(y=micro,x=A.temp))+
  geom_point(alpha=0.5)+
  stat_smooth(method="lm",se=TRUE,color="red")+
  labs(x="Air temperature (°C)",y="Microclimate selection")+
  geom_abline(intercept=0, slope=0,linetype=2)+
  coord_cartesian(xlim=c(0,35),ylim=c(-20,10),expand=TRUE)+
  ggtitle("Erynnis tages")+
  theme(plot.title = element_text(face = "italic"))

# Duke of burgundy
ggplot(duk,aes(y=micro,x=A.temp))+
  geom_point(alpha=0.5)+
  stat_smooth(method="lm",se=TRUE,color="red")+
  labs(x="Air temperature (°C)",y="Microclimate selection")+
  geom_abline(intercept=0, slope=0,linetype=2)+
  coord_cartesian(xlim=c(0,35),ylim=c(-20,10),expand=TRUE)+
  ggtitle("Hamearis lucina")+
  theme(plot.title = element_text(face = "italic"))

# green-veined white
ggplot(gre,aes(y=micro,x=A.temp))+
  geom_point(alpha=0.5)+
  stat_smooth(method="lm",se=TRUE,color="red")+
  labs(x="Air temperature (°C)",y="Microclimate selection")+
  geom_abline(intercept=0, slope=0,linetype=2)+
  coord_cartesian(xlim=c(0,35),ylim=c(-20,10),expand=TRUE)+
  ggtitle("Pieris napi")+
  theme(plot.title = element_text(face = "italic"))

# large white
ggplot(lar,aes(y=micro,x=A.temp))+
  geom_point(alpha=0.5)+
  stat_smooth(method="lm",se=TRUE,color="red")+
  labs(x="Air temperature (°C)",y="Microclimate selection")+
  geom_abline(intercept=0, slope=0,linetype=2)+
  coord_cartesian(xlim=c(0,35),ylim=c(-20,10),expand=TRUE)+
  ggtitle("Pieris brassicae")+
  theme(plot.title = element_text(face = "italic"))

# orange-tip
ggplot(ora,aes(y=micro,x=A.temp))+
  geom_point(alpha=0.5)+
  stat_smooth(method="lm",se=TRUE,color="red")+
  labs(x="Air temperature (°C)",y="Microclimate selection")+
  geom_abline(intercept=0, slope=0,linetype=2)+
  coord_cartesian(xlim=c(0,35),ylim=c(-20,10),expand=TRUE)+
  ggtitle("Anthocharis cardamines")+
  theme(plot.title = element_text(face = "italic"))

# peacock
ggplot(pea,aes(y=micro,x=A.temp))+
  geom_point(alpha=0.5)+
  stat_smooth(method="lm",se=TRUE,color="red")+
  labs(x="Air temperature (°C)",y="Microclimate selection")+
  geom_abline(intercept=0, slope=0,linetype=2)+
  coord_cartesian(xlim=c(0,35),ylim=c(-20,10),expand=TRUE)+
  ggtitle("Aglais io")+
  theme(plot.title = element_text(face = "italic"))

# red admiral
ggplot(red,aes(y=micro,x=A.temp))+
  geom_point(alpha=0.5)+
  stat_smooth(method="lm",se=TRUE,color="red")+
  labs(x="Air temperature (°C)",y="Microclimate selection")+
  geom_abline(intercept=0, slope=0,linetype=2)+
  coord_cartesian(xlim=c(0,35),ylim=c(-20,10),expand=TRUE)+
  ggtitle("Vanessa atalanta")+
  theme(plot.title = element_text(face = "italic"))

# small blue
ggplot(sma.b,aes(y=micro,x=A.temp))+
  geom_point(alpha=0.5)+
  stat_smooth(method="lm",se=TRUE,color="red")+
  labs(x="Air temperature (°C)",y="Microclimate selection")+
  geom_abline(intercept=0, slope=0,linetype=2)+
  coord_cartesian(xlim=c(0,35),ylim=c(-20,10),expand=TRUE)+
  ggtitle("Cupido minimus")+
  theme(plot.title = element_text(face = "italic"))

# small tortoiseshell
ggplot(sma.t,aes(y=micro,x=A.temp))+
  geom_point(alpha=0.5)+
  stat_smooth(method="lm",se=TRUE,color="red")+
  labs(x="Air temperature (°C)",y="Microclimate selection")+
  geom_abline(intercept=0, slope=0,linetype=2)+
  coord_cartesian(xlim=c(0,35),ylim=c(-20,10),expand=TRUE)+
  ggtitle("Aglais urticae")+
  theme(plot.title = element_text(face = "italic"))

# small white
ggplot(sma.w,aes(y=micro,x=A.temp))+
  geom_point(alpha=0.5)+
  stat_smooth(method="lm",se=TRUE,color="red")+
  labs(x="Air temperature (°C)",y="Microclimate selection")+
  geom_abline(intercept=0, slope=0,linetype=2)+
  coord_cartesian(xlim=c(0,35),ylim=c(-20,10),expand=TRUE)+
  ggtitle("Pieris rapae")+
  theme(plot.title = element_text(face = "italic"))

# cinnabar
ggplot(cin,aes(y=micro,x=A.temp))+
  geom_point(alpha=0.5)+
  stat_smooth(method="lm",se=TRUE,color="red")+
  labs(x="Air temperature (°C)",y="Microclimate selection")+
  geom_abline(intercept=0, slope=0,linetype=2)+
  coord_cartesian(xlim=c(0,35),ylim=c(-20,10),expand=TRUE)+
  ggtitle("Tyria jacobaeae")+
  theme(plot.title = element_text(face = "italic"))

# burnet
ggplot(bur,aes(y=micro,x=A.temp))+
  geom_point(alpha=0.5)+
  stat_smooth(method="lm",se=TRUE,color="red")+
  labs(x="Air temperature (°C)",y="Microclimate selection")+
  geom_abline(intercept=0, slope=0,linetype=2)+
  coord_cartesian(xlim=c(0,35),ylim=c(-20,10),expand=TRUE)+
  ggtitle("Zygaena filipendulae")+
  theme(plot.title = element_text(face = "italic"))


# 4.1 Behavioural thermoregulation: analysis ####

larv.all$micro<-larv.all$S.temp-larv.all$A.temp # microclimate choice
larv.all$behav<-larv.all$B.temp-larv.all$S.temp # behavioural thermoregulation
larv.all$ITS<-larv.all$micro-larv.all$behav # Index of Thermal Specialism

# Full model
lm.b.3<-lm(behav~A.temp+Length+Species+
             A.temp:Length+A.temp:Species,
           data=larv.all)
Anova(lm.b.3) # remove colour

# Reduced model
lm.b.4<-lm(behav~A.temp+Length+Species+
             A.temp:Species,
           data=larv.all)
Anova(lm.b.4)
# Only species significant

# 4.2 Behavioural thermoregulation: plots ####

# Final model
lm.b.4<-lm(behav~A.temp+Species+Length+
             A.temp:Species,data=larv.all)
Anova(lm.b.4)

# Species (all at once)
interact_plot(lm.b.4,pred="A.temp",modx="Species",
              plot.points = TRUE,
              point.alpha=0.3,
              centered="all",
              partial.residuals = TRUE,
              interval = TRUE,
              int.type="confidence",
              int.width = 0.95,
              data=larv.all,
              colors=c(c25),
              vary.lty=FALSE,
              legend.main="Species",
              y.label="Behavioural thermoregulation (°C)",
              x.label="Air temperature (°C)")+
  set_theme(base=theme_light(),
            axis.linecolor.x = "black",
            axis.linecolor.y = "black",
            title.size=2,
            axis.textsize=1,
            axis.title.size = 1.2)+
  geom_abline(intercept=0, slope=0,linetype=2)

# 4.2.2 Behavioural thermoregulation (individual per species) ####

larv.all$behav<-larv.all$B.temp-larv.all$S.temp # behavioural thermoregulation

# Species
bri<-subset(larv.all,Species=="Brimstone")
cha<-subset(larv.all,Species=="Chalkhill_blue")
din<-subset(larv.all,Species=="Dingy_skipper")
duk<-subset(larv.all,Species=="Duke_of_Burgundy")
gre<-subset(larv.all,Species=="Green-veined_white")
lar<-subset(larv.all,Species=="Large_white")
ora<-subset(larv.all,Species=="Orange-tip")
pea<-subset(larv.all,Species=="Peacock")
red<-subset(larv.all,Species=="Red_admiral")
sma.b<-subset(larv.all,Species=="Small_blue")
sma.t<-subset(larv.all,Species=="Small_tortoiseshell")
sma.w<-subset(larv.all,Species=="Small_white")
cin<-subset(larv.all,Species=="Cinnabar")
bur<-subset(larv.all,Species=="Burnet")

set_theme(base=theme_light(),
          axis.linecolor.x = "black",
          axis.linecolor.y = "black",
          title.size=2,
          axis.textsize=1,
          axis.title.size = 1.2)

n1<-na.omit(larv.all$behav)
range(n1) # -6.7 - 17.1

# brimstone
ggplot(bri,aes(y=behav,x=A.temp))+
  geom_point(alpha=0.5)+
  stat_smooth(method="lm",se=TRUE,color="red")+
  labs(x="Air temperature (°C)",y="Behavioural thermoregulation")+
  geom_abline(intercept=0, slope=0,linetype=2)+
  coord_cartesian(xlim=c(0,35),ylim=c(-20,10),expand=TRUE)+
  ggtitle("Gonepteryx rhamni")+
  theme(plot.title = element_text(face = "italic"))

# chalkhill blue
ggplot(cha,aes(y=behav,x=A.temp))+
  geom_point(alpha=0.5)+
  stat_smooth(method="lm",se=TRUE,color="red")+
  labs(x="Air temperature (°C)",y="Behavioural thermoregulation")+
  geom_abline(intercept=0, slope=0,linetype=2)+
  coord_cartesian(xlim=c(0,35),ylim=c(-20,10),expand=TRUE)+
  ggtitle("Polyommatus coridon")+
  theme(plot.title = element_text(face = "italic"))

# Dingy skipper
ggplot(din,aes(y=behav,x=A.temp))+
  geom_point(alpha=0.5)+
  stat_smooth(method="lm",se=TRUE,color="red")+
  labs(x="Air temperature (°C)",y="Behavioural thermoregulation")+
  geom_abline(intercept=0, slope=0,linetype=2)+
  coord_cartesian(xlim=c(0,35),ylim=c(-20,10),expand=TRUE)+
  ggtitle("Erynnis tages")+
  theme(plot.title = element_text(face = "italic"))

# Duke of burgundy
ggplot(duk,aes(y=behav,x=A.temp))+
  geom_point(alpha=0.5)+
  stat_smooth(method="lm",se=TRUE,color="red")+
  labs(x="Air temperature (°C)",y="Behavioural thermoregulation")+
  geom_abline(intercept=0, slope=0,linetype=2)+
  coord_cartesian(xlim=c(0,35),ylim=c(-20,10),expand=TRUE)+
  ggtitle("Hamearis lucina")+
  theme(plot.title = element_text(face = "italic"))

# green-veined white
ggplot(gre,aes(y=behav,x=A.temp))+
  geom_point(alpha=0.5)+
  stat_smooth(method="lm",se=TRUE,color="red")+
  labs(x="Air temperature (°C)",y="Behavioural thermoregulation")+
  geom_abline(intercept=0, slope=0,linetype=2)+
  coord_cartesian(xlim=c(0,35),ylim=c(-20,10),expand=TRUE)+
  ggtitle("Pieris napi")+
  theme(plot.title = element_text(face = "italic"))

# large white
ggplot(lar,aes(y=behav,x=A.temp))+
  geom_point(alpha=0.5)+
  stat_smooth(method="lm",se=TRUE,color="red")+
  labs(x="Air temperature (°C)",y="Behavioural thermoregulation")+
  geom_abline(intercept=0, slope=0,linetype=2)+
  coord_cartesian(xlim=c(0,35),ylim=c(-20,10),expand=TRUE)+
  ggtitle("Pieris brassicae")+
  theme(plot.title = element_text(face = "italic"))

# orange-tip
ggplot(ora,aes(y=behav,x=A.temp))+
  geom_point(alpha=0.5)+
  stat_smooth(method="lm",se=TRUE,color="red")+
  labs(x="Air temperature (°C)",y="Behavioural thermoregulation")+
  geom_abline(intercept=0, slope=0,linetype=2)+
  coord_cartesian(xlim=c(0,35),ylim=c(-20,10),expand=TRUE)+
  ggtitle("Anthocharis cardamines")+
  theme(plot.title = element_text(face = "italic"))

# peacock
ggplot(pea,aes(y=behav,x=A.temp))+
  geom_point(alpha=0.5)+
  stat_smooth(method="lm",se=TRUE,color="red")+
  labs(x="Air temperature (°C)",y="Behavioural thermoregulation")+
  geom_abline(intercept=0, slope=0,linetype=2)+
  coord_cartesian(xlim=c(0,35),ylim=c(-20,10),expand=TRUE)+
  ggtitle("Aglais io")+
  theme(plot.title = element_text(face = "italic"))

# red admiral
ggplot(red,aes(y=behav,x=A.temp))+
  geom_point(alpha=0.5)+
  stat_smooth(method="lm",se=TRUE,color="red")+
  labs(x="Air temperature (°C)",y="Behavioural thermoregulation")+
  geom_abline(intercept=0, slope=0,linetype=2)+
  coord_cartesian(xlim=c(0,35),ylim=c(-20,10),expand=TRUE)+
  ggtitle("Vanessa atalanta")+
  theme(plot.title = element_text(face = "italic"))

# small blue
ggplot(sma.b,aes(y=behav,x=A.temp))+
  geom_point(alpha=0.5)+
  stat_smooth(method="lm",se=TRUE,color="red")+
  labs(x="Air temperature (°C)",y="Behavioural thermoregulation")+
  geom_abline(intercept=0, slope=0,linetype=2)+
  coord_cartesian(xlim=c(0,35),ylim=c(-20,10),expand=TRUE)+
  ggtitle("Cupido minimus")+
  theme(plot.title = element_text(face = "italic"))

# small tortoiseshell
ggplot(sma.t,aes(y=behav,x=A.temp))+
  geom_point(alpha=0.5)+
  stat_smooth(method="lm",se=TRUE,color="red")+
  labs(x="Air temperature (°C)",y="Behavioural thermoregulation")+
  geom_abline(intercept=0, slope=0,linetype=2)+
  coord_cartesian(xlim=c(0,35),ylim=c(-20,10),expand=TRUE)+
  ggtitle("Aglais urticae")+
  theme(plot.title = element_text(face = "italic"))

# small white
ggplot(sma.w,aes(y=behav,x=A.temp))+
  geom_point(alpha=0.5)+
  stat_smooth(method="lm",se=TRUE,color="red")+
  labs(x="Air temperature (°C)",y="Behavioural thermoregulation")+
  geom_abline(intercept=0, slope=0,linetype=2)+
  coord_cartesian(xlim=c(0,35),ylim=c(-20,10),expand=TRUE)+
  ggtitle("Pieris rapae")+
  theme(plot.title = element_text(face = "italic"))

# cinnabar
ggplot(cin,aes(y=behav,x=A.temp))+
  geom_point(alpha=0.5)+
  stat_smooth(method="lm",se=TRUE,color="red")+
  labs(x="Air temperature (°C)",y="Behavioural thermoregulation")+
  geom_abline(intercept=0, slope=0,linetype=2)+
  coord_cartesian(xlim=c(0,35),ylim=c(-20,10),expand=TRUE)+
  ggtitle("Tyria jacobaeae")+
  theme(plot.title = element_text(face = "italic"))

# burnet
ggplot(bur,aes(y=behav,x=A.temp))+
  geom_point(alpha=0.5)+
  stat_smooth(method="lm",se=TRUE,color="red")+
  labs(x="Air temperature (°C)",y="Behavioural thermoregulation")+
  geom_abline(intercept=0, slope=0,linetype=2)+
  coord_cartesian(xlim=c(0,35),ylim=c(-20,10),expand=TRUE)+
  ggtitle("Zygaena filipendulae")+
  theme(plot.title = element_text(face = "italic"))


# 4.3 Micro x behav for larvae only: plot (dot and line) ####

mb<-read.csv("Micro vs behav.csv",header=T) # micro x behav per species (for plot)
mb.l<-subset(mb,subset=Life.stage=="Larva")

names(mb)

# All species
ggplot(mb.l,aes(y=Behav,x=Micro,color=Family))+
  geom_point(size=2,alpha=0.9)+
  ylim(-5,5)+
  xlim(-5,5)+
  labs(y="Behavioural thermoregulation",x="Microclimate selection")+
  geom_segment(aes(x=Micro,y=Behav,yend=Behav-SE.b,xend=Micro))+
  geom_segment(aes(x=Micro,y=Behav,yend=SE.b+Behav,xend=Micro))+
  geom_segment(aes(x=Micro,y=Behav,yend=Behav,xend=SE.m+Micro))+
  geom_segment(aes(x=Micro-SE.m,y=Behav,yend=Behav,xend=Micro))+
  geom_abline(intercept=0, slope=1,linetype=2)

# Colour by species
ggplot(mb.l,aes(y=Behav,x=Micro,color=Species))+
  geom_point(size=2,alpha=0.9)+
  ylim(-5,5)+
  xlim(-5,5)+
  labs(y="Behavioural thermoregulation",x="Microclimate selection")+
  geom_segment(aes(x=Micro,y=Behav,yend=Behav-SE.b,xend=Micro))+
  geom_segment(aes(x=Micro,y=Behav,yend=SE.b+Behav,xend=Micro))+
  geom_segment(aes(x=Micro,y=Behav,yend=Behav,xend=SE.m+Micro))+
  geom_segment(aes(x=Micro-SE.m,y=Behav,yend=Behav,xend=Micro))+
  geom_abline(intercept=0, slope=1,linetype=2)

# 4.3.2 Micro x behav for larvae only plot (line) ####

cor.test(larv.all$micro,larv.all$behav)
plot(micro~behav,data=larv.all)

# all species
ggplot(larv.all,aes(y=micro,x=behav))+
  geom_point(alpha=0.2)+
  stat_smooth(method="lm",se=TRUE,color="red")+
  labs(x="Behavioural thermoregulation",y="Microclimate selection")+
  geom_abline(intercept=0, slope=0,linetype=2)+
  geom_vline(xintercept=0,linetype=2)+
  coord_cartesian(xlim=c(-20,20),ylim=c(-20,20),expand=TRUE)

# 5.1 Micro & behav (adult vs larvae) ####

all<-read.csv("All adult and larva grouping.csv",header=T)

all$micro<-all$S.temp-all$A.temp # microclimate choice
all$behav<-all$B.temp-all$S.temp # behavioural thermoregulation
all$ITS<-all$behav-all$micro # Index of Thermal Specialism

all.lm.m<-lm(micro~A.temp+Life.stage+Species+
                 A.temp:Life.stage+A.temp:Species,
               data=all)
Anova(all.lm.m) # non-signif int

all.lm.b<-lm(behav~A.temp+Life.stage+Species+
                 A.temp:Life.stage+A.temp:Species,
             data=all)
Anova(all.lm.b) # significant int
summary(all.lm.b)

# is that using all the data??
mb.2$behav<-mb.2$B.temp-mb.2$S.temp # behavioural thermoregulation

all.lm.b<-lm(behav~A.temp+Life.stage+Species+
               A.temp:Life.stage+A.temp:Species,
             data=mb.2)
Anova(all.lm.b) # significant int
summary(all.lm.b)

all.lm.its<-lm(ITS~A.temp+Life.stage+Species+
                   A.temp:Life.stage+A.temp:Species,
                   data=all)
Anova(all.lm.its) # signif int

# Signif a.temp:lifestage: behav, ITS

# reliance on either strategy change over air temperatures
# separately per life stage

mb.2$micro<-mb.2$S.temp-mb.2$A.temp # microclimate choice
mb.2$behav<-mb.2$B.temp-mb.2$S.temp # behavioural thermoregulation

l<-subset(mb.2,Life.stage=="Larva")
a<-subset(mb.2,Life.stage=="Adult")

l.m<-lm(micro~A.temp+Species+A.temp:Species,data=l)
Anova(l.m) 
a.m<-lm(micro~A.temp+Species+A.temp:Species,data=a)
Anova(a.m) 

l.b<-lm(behav~A.temp+Species+A.temp:Species,data=l)
Anova(l.b) 
a.b<-lm(behav~A.temp+Species+A.temp:Species,data=a)
Anova(a.b) 

# 5.2 Behav: plots (adult vs larvae) ####

all.lm.b<-lm(behav~A.temp+Life.stage+Species+
               A.temp:Life.stage+A.temp:Species,
             data=all)
Anova(all.lm.b)

# behav
interact_plot(all.lm.b,pred="A.temp",modx="Life.stage",
              plot.points = TRUE,
              point.alpha=0.1,
              centered="all",
              partial.residuals = TRUE,
              interval = TRUE,
              int.type="confidence",
              int.width = 0.95,
              data=all,
              vary.lty=FALSE,
              colors=c("coral1","darkturquoise"),
              legend.main="Life stage",
              y.label="Behavioural thermoregulation",
              x.label="Air temperature (°C)")+
  set_theme(base=theme_light(),
            axis.linecolor.x = "black",
            axis.linecolor.y = "black",
            title.size=2,
            axis.textsize=1,
            axis.title.size = 1.2)+
  geom_abline(intercept=0, slope=0,linetype=2)+
  coord_cartesian(xlim=c(5,40),ylim=c(-10,20),expand=TRUE)+
  geom_text(x=38,y=7,label="",
            color="black",size=9)

n.2<-na.omit(larv.all$A.temp)
range(n.2)
n.3<-na.omit(adul$A.temp)
range(n.3)

# ITS
all.lm.its<-lm(ITS~A.temp+Life.stage+Species+
                 A.temp:Life.stage+A.temp:Species,
               data=all)
Anova(all.lm.its)

interact_plot(all.lm.its,pred="A.temp",modx="Life.stage",
              plot.points = TRUE,
              point.alpha=0.1,
              centered="all",
              partial.residuals = TRUE,
              interval = TRUE,
              int.type="confidence",
              int.width = 0.95,
              data=all,
              vary.lty=FALSE,
              colors=c("coral1","darkturquoise"),
              legend.main="Life stage",
              y.label="Index of thermal specialism",
              x.label="Air temperature (°C)")+
  set_theme(base=theme_light(),
            axis.linecolor.x = "black",
            axis.linecolor.y = "black",
            title.size=2,
            axis.textsize=1,
            axis.title.size = 1.2)+
  geom_abline(intercept=0, slope=0,linetype=2)+
  coord_cartesian(xlim=c(0,40),ylim=c(-20,20),expand=TRUE)+
  geom_text(x=38,y=7,label="",
            color="black",size=9)

# 5.3 Micro: plot (adult vs larvae) ####

all.lm.m<-lm(micro~A.temp+Life.stage+Species+
               A.temp:Life.stage+A.temp:Species,
             data=all)


interact_plot(all.lm.m,pred="A.temp",modx="Life.stage",
              plot.points = TRUE,
              point.alpha=0.1,
              centered="all",
              partial.residuals = TRUE,
              interval = TRUE,
              int.type="confidence",
              int.width = 0.95,
              data=all,
              vary.lty=FALSE,
              colors=c("coral1","darkturquoise"),
              legend.main="Life stage",
              y.label="Microclimate selection",
              x.label="Air temperature (°C)")+
  set_theme(base=theme_light(),
            axis.linecolor.x = "black",
            axis.linecolor.y = "black",
            title.size=2,
            axis.textsize=1,
            axis.title.size = 1.2)+
  geom_abline(intercept=0, slope=0,linetype=2)+
  coord_cartesian(xlim=c(5,40),ylim=c(-10,20),expand=TRUE)+
  geom_text(x=38,y=7,label="",
            color="black",size=9)


# 5.4 Micro x behav: plot (adult vs larvae) ####

mb<-read.csv("Micro vs behav.csv",header=T) # updated dataset
names(mb)
mb.2<-subset(mb,subset=Exclude=="N")

# update with new perch temps
mb.3<-mb.2[which(mb.2$Species=="Peacock"|mb.2$Species=="Chalkhill_blue"|
                   mb.2$Species=="Duke_of_Burgundy"|mb.2$Species=="Green-veined_white"|
                   mb.2$Species=="Large_white"|mb.2$Species=="Small_blue"|
                   mb.2$Species=="Small_tortoiseshell"|mb.2$Species=="Small_white"),]
write.csv(mb.3,"Micro behav adult v larvae.csv")

# Only >10 data points species: by life stage
# mean values and standard errors (calculated below)
ggplot(mb.2,aes(y=Behav,x=Micro,color=Life.stage))+
  geom_point(size=2,alpha=0.5)+
  ylim(-2.5,8)+
  xlim(-2.5,6)+
  labs(y="Behavioural thermoregulation",x="Microclimate selection")+
  geom_segment(aes(x=Micro,y=Behav,yend=Behav-SE.b,xend=Micro))+
  geom_segment(aes(x=Micro,y=Behav,yend=SE.b+Behav,xend=Micro))+
  geom_segment(aes(x=Micro,y=Behav,yend=Behav,xend=SE.m+Micro))+
  geom_segment(aes(x=Micro-SE.m,y=Behav,yend=Behav,xend=Micro))+
  geom_abline(intercept=0, slope=1,linetype=2)+
  scale_color_manual(values=c("Adult" = "coral1",
                              "Larva" = "darkturquoise"),
                     name="Life stage")

# Coloured by species
ggplot(mb.2,aes(y=Behav,x=Micro,color=Species))+
  geom_point(size=2,alpha=0.9)+
  ylim(-10,10)+
  xlim(-10,10)+
  labs(y="Behavioural thermoregulation",x="Microclimate selection")+
  geom_segment(aes(x=Micro,y=Behav,yend=Behav-SE.b,xend=Micro))+
  geom_segment(aes(x=Micro,y=Behav,yend=SE.b+Behav,xend=Micro))+
  geom_segment(aes(x=Micro,y=Behav,yend=Behav,xend=SE.m+Micro))+
  geom_segment(aes(x=Micro-SE.m,y=Behav,yend=Behav,xend=Micro))+
  geom_abline(intercept=0, slope=1,linetype=2)


# 5.5 Standard error calculations ####

bri<-subset(larv.all,Species=="Brimstone")
cha<-subset(larv.all,Species=="Chalkhill_blue")
din<-subset(larv.all,Species=="Dingy_skipper")
duk<-subset(larv.all,Species=="Duke_of_Burgundy")
gre<-subset(larv.all,Species=="Green-veined_white")
lar<-subset(larv.all,Species=="Large_white")
ora<-subset(larv.all,Species=="Orange-tip")
pea<-subset(larv.all,Species=="Peacock")
red<-subset(larv.all,Species=="Red_admiral")
sma.b<-subset(larv.all,Species=="Small_blue")
sma.t<-subset(larv.all,Species=="Small_tortoiseshell")
sma.w<-subset(larv.all,Species=="Small_white")
cin<-subset(larv.all,Species=="Cinnabar")
bur<-subset(larv.all,Species=="Burnet")

std.error <- function(x) sd(x)/sqrt(length(x))
std.error(pea$micro)
std.error(pea$behav)

# Adult data
adul<-subset(all,subset=Life.stage=="Adult")

bri.3<-subset(adul,Species=="Brimstone")
cha.3<-subset(adul,Species=="Chalkhill_blue")
din.3<-subset(adul,Species=="Dingy_skipper")
duk.3<-subset(adul,Species=="Duke_of_Burgundy")
gre.3<-subset(adul,Species=="Green-veined_white")
lar.3<-subset(adul,Species=="Large_white")
ora.3<-subset(adul,Species=="Orange-tip")
pea.3<-subset(adul,Species=="Peacock")
red.3<-subset(adul,Species=="Red_admiral")
sma.b.3<-subset(adul,Species=="Small_blue")
sma.t.3<-subset(adul,Species=="Small_tortoiseshell")
sma.w.3<-subset(adul,Species=="Small_white")
cin.3<-subset(adul,Species=="Cinnabar")
bur.3<-subset(adul,Species=="Burnet")

std.error <- function(x) sd(x)/sqrt(length(x))

new.1<-na.omit(bur.3$micro)
new.2<-na.omit(bur.3$behav)
mean(new.1)
mean(new.2)
std.error(new.1)
std.error(new.2)

# Calculations with updated perch temps
new.1<-na.omit(pea$micro)
new.2<-na.omit(pea$behav)
mean(new.1)
mean(new.2)
std.error(new.1)
std.error(new.2)


# 6.1 Nymphalidae vs Pieridae family test ####

# Nymphalidae and Pieridae only for family
np<-subset(larv.all,subset=Family=="Nymphalidae"|Family=="Pieridae")
lmer.np<-lmer(B.temp~A.temp+Family+Length+Colour+
                A.temp:Family+A.temp:Length+A.temp:Colour+
                (1|Species),data=np)
Anova(lmer.np) # family significant

np<-subset(larv.all,subset=Family=="Nymphalidae"|Family=="Pieridae")
lmer.np<-lmer(B.temp~A.temp+Family+Length+
                A.temp:Family+A.temp:Length+
                (1|Species),data=np)
Anova(lmer.np) # family significant

# plot significant effect of family

n<-subset(larv.all,subset=Family=="Pieridae")

interact_plot(lmer.np,pred="A.temp",modx="Family",
              plot.points = TRUE,
              point.alpha=0.3,
              centered="all",
              partial.residuals = TRUE,
              interval = TRUE,
              int.type="confidence",
              int.width = 0.95,
              data=np,
              vary.lty=FALSE,
              colors=c("coral1","darkturquoise"),
              y.label="Body temperature (°C)",
              x.label="Air temperature (°C)")+
  set_theme(base=theme_light(),
            axis.linecolor.x = "black",
            axis.linecolor.y = "black",
            title.size=2,
            axis.textsize=1,
            axis.title.size = 1.2)+
  geom_abline(intercept=0, slope=1,linetype=2)+
  coord_cartesian(xlim=c(5,40),ylim=c(5,40),expand=TRUE)

# 7.1 Phylogenetic regression ####

# load in phylogenetic tree

library(ape)
citation("ape")

tree<-read.tree("/Users/Esme-Ashe-Jepson/Documents/1 Education/Cambridge/1 PhD/Larval buffering/Data/R/EUROPEAN_BUTTERFLIES_FULLMCC_DROPTIPED.nwk")
# Source of tree: https://zookeys.pensoft.net/article/50878/
# Weimers, et al. 2019

plot(tree)

# trim to only species of interest
species<-c("Gonepteryx_rhamni","Lysandra_coridon","Erynnis_tages","Hamearis_lucina","Pieris_napi",
           "Pieris_brassicae","Anthocharis_cardamines","Aglais_io","Vanessa_atalanta","Cupido_minimus",
           "Aglais_urticae","Pieris_rapae")
trim.tree<-drop.tip(tree,tip=setdiff(tree$tip.label,species))

plot(trim.tree) # final tree

# Check for phylogenetic signal first

# merge tree and data

# remove moths and NA's?
larv<-subset(but,subset=Life.stage=="Larva")
larv.2<-larv[,c("Species","B.temp","A.temp","Length")]
larv.3<-na.omit(larv.2)

# first aggregate data

aggregated_data <- larv.3 %>%
  group_by(Species) %>%
  summarise(M.B.temp = mean(B.temp),
            M.A.temp = mean(A.temp),
            M.Length = mean(Length))

# merge aggregated data with tree
merge<-data.frame(species=trim.tree$tip.label,bodylength=aggregated_data$M.Length)

# test for phylogenetic signal first

library(igraph)
library(phytools)
citation("phytools")

?phylosig
phylo.sig<-phylosig(trim.tree,merge$bodylength,test=TRUE)
phylo.sig # k = 0.501451, but non-significant (p = 0.2)
# no need to run PGLS
phylo.sig$P

print(phylo.sig, digits = 3)
